# Supplementary material for: Naturally Acquired Rabies in White-Eared Opossum, Brazil
Source: Emerg Infect Dis. 2023 Dec;29(12):2541–5. doi: 10.3201/eid2912.230373 (PMC10683831; doi:10.3201/eid2912.230373)
Supplement: Appendix 2 — Additional data from study of naturally acquired rabies in white-eared opossum, Brazil. [file 23-0373-Techapp-s2.xlsx]

## Sheet: Appendix 2 Table 1
Article DOI: https://doi.org/10.3201/eid2912.230373
Naturally Acquired Rabies in a White-Eared Opossum, Brazil
Appendix 2 Table 1. Data of opossums investigated for RABV
ID	dFAT and RTCIT	Month	Genus	Specie	Sex	Class age	Brain histology	Cerebellum histology	Clinical diagnostic	Gross findings	Zone	Local of ocurrence	LAT	LONG
Op1	negative	Feb	Didelphis	albiventris	NI	adult	-	-	-	-	-		-22.881	-47.0549
Op2	negative	Feb	Didelphis	albiventris	NI	adult	-	-	-	-	-		-22.9176	-47.0768
Op3	negative	May	Didelphis	albiventris	M	adult	-	-	-	-	-		-22.8939	-47.0386
Op4	negative	July	Didelphis	albiventris	M	adult	No lesions detected	-	Trauma by dog atack	Bilateral puncture wounds in pelvic, interscapular and thorax regions. Hemoperitoneum. Lung rupture.	Urban	Domicile	-22.9449	-47.0581
Op5	negative	July	Didelphis	albiventris	F	adult	Discrete multifocal perivascular meningoencephalic hemorrage	-	Undetermined	No lesions observed.	Urban	Domicile	-22.8239	-47.0743
Op6	positive	Aug	Didelphis	albiventris	F	adult	Mononuclear meningoencephalitis	Mononuclear meningoencephalitis	Undetermined	Thin. Pale oral mucosa. Skin laceration in the right iliac tuberosity. Hepatic surface with red punctate areas and hemorrhagic lungs.	Urban	Park	-22.9086	-47.0494
Op7	autolysis	Aug	Didelphis	albiventris	F	adult	Moderate multifocal meningoencephalic hemorrhage	Moderate multifocal meningoencephalic hemorrhage	Trauma by colision by auto	Subcutaneous hematoma in ventrolateral abdominal region and eventration in left antimerum. Hemoperitonium, hemothorax and hemorrage in left lung. Gastric rupture.	Urban	Domicile	-22.8559	-46.9793
Op8	negative	Aug	Didelphis	albiventris	M	adult	Autolisys	-	Trauma	Subcutaneous hematoma in ventral thoracoabdominal region. Cardiac hemorrage.	Urban	Domicile	-22.8239	-47.0743
Op9	autolysis	Aug	Didelphis	albiventris	M	adult	Autolisys	-	Trauma	Subcutaneous hematoma in ventral thoracoabdominal region. Hepatic, pulmonary and subcoroidal encefalic haemorrage. Hemothorax	Urban	Domicile	-22.8239	-47.0743
Op10	negative	Sept	Didelphis	albiventris	F	adult	Moderate multifocal meningoencephalic hemorrhage	-	Trauma by dog atack	Nasal and oral hemorrage. Hematoma in abdominal and thorax region. Hemothorax	Urban	Domicile	-22.8471	-47.1528
Op11	negative	Sept	Didelphis	albiventris	F	adult	-	-	-	-	-		-22.9086	-47.0494
Op12	negative	Sept	Didelphis	aurita	F	adult	Discrete and difuse congestion. Discrete multifocal intravaslcular fibrin and tromboembolism	-	Undetermined	Skin laceration in the right radius region. Complete fracture and amputation and myiasis of the left hind limb at the height of the tibia and fibula.	Urban	Domicile	-22.8869	-46.978
Op13	negative	Sept	Didelphis	albiventris	F	adult	No lesions detected	-	Trauma by dog atack	Puncture wounds in thorax and lef pneumothorax. Hepatic rupture.	Urban	Domicile	-22.9474	-47.1455
Op14	negative	Oct	Didelphis	aurita	F	adult	-	-	-	-	-	-	-22.8564	-46.978
Op15	negative	Oct	Didelphis	aurita	F	adult	No lesions detected	-	Trauma by dog atack	Bilateral puncture wounds in thorax and abdominal region with epiplon herniation. Hemoperitoneum and hemothorax.	Urban	Domicile	-22.8915	-46.9424
Op16	negative	Oct	Didelphis	albiventris	M	juvenile	No lesions detected	-	Trauma	Left coxofemoral dislocation. Subcutanoeus hematoma in abdominal and thorax region. Hemotorax.	Urban	Domicile	-22.9038	-47.0361
Op17	negative	Oct	Didelphis	albiventris	M	juvenile	No lesions detected	No lesions detected	Undetermined	Autolisys	Periurban	Domicile	-22.8532	-47.0165
Op18	negative	Oct	Didelphis	albiventris	F	adult	-	-	-	-	-		-22.9051	-47.0409
Op19	negative	Nov	Didelphis	albiventris	F	adult	No lesions detected	No lesions detected	Trauma	Puncture wounds in thorax and cranial regions.Hemoperitoneum.	Urban	Domicile	-22.9096	-47.0844
Op20	negative	Nov	Didelphis	albiventris	F	adult	No lesions detected	-	Trauma	Left humerus fracture. Hematoma in the bilateral thoracic region. Hemoperitoneum and Hemothorax	Urban	Domicile	-22.9304	-47.0154
Op21	negative	Dec	Didelphis	albiventris	M	adult	Moderate multifocal meningoencephalic hemorrhage	Hemorrage, edema, disrupture of neuroparenchima and meninges.	Drowning	No leisons	Urban	Domicile	-22.8698	-47.0262
Op22	negative	Dec	Didelphis	albiventris	F	adult	-	-	-	-	-	-	-22.8932	-47.0848

## Sheet: Appendix 2 Table 2
Appendix 2 Table 2. Data of bats investigated for RABV
ID	dFAT and RTCIT	Month	Family	Genus	Specie	Sex	Age class	Lat	Long
B1	negative	Jan	Molossidae	Molossus	molossus	F	juvenile	-22.8067	-47.0738
B2	negative	Jan	Molossidae	Molossus	molossus	F	juvenile	-22.9522	-47.0367
B3	negative	Jan	Vespertilionidae	Eptesicus	furinalis	M	adult	-22.7955	-47.0773
B4	negative	Jan	Molossidae	Tadarida	brasiliensis	M	juvenile	-22.8855	-47.0713
B5	negative	Jan	Molossidae	Tadarida	brasiliensis	M	juvenile	-22.8855	-47.0713
B6	negative	Jan	Molossidae	Molossus	molossus	F	juvenile	-22.8073	-47.0773
B7	negative	Jan	Molossidae	Molossus	molossus	M	juvenile	-22.7483	-47.0136
B8	negative	Jan	Molossidae	Molossus	molossus	F	adult	-22.9345	-47.0699
B9	discarded	Jan	Molossidae	NI	NI	NI	adult	-22.8848	-47.0409
B10	negative	Jan	Molossidae	Molossus	molossus	M	juvenile	-22.8056	-47.0672
B11	negative	Jan	Vespertilionidae	Myotis	nigricans	M	juvenile	-22.8338	-47.0832
B12	negative	Jan	Molossidae	Molossus	rufus	F	adult	-22.881	-47.0283
B13	negative	Jan	Vespertilionidae	Myotis	nigricans	M	juvenile	-22.9319	-47.0695
B14	negative	Jan	Molossidae	Molossus	molossus	F	juvenile	-22.9787	-47.122
B15	negative	Jan	Molossidae	Molossus	molossus	M	juvenile	-22.9799	-47.1259
B16	negative	Jan	Molossidae	Molossus	molossus	M	juvenile	-22.8596	-47.0527
B17	negative	Jan	Molossidae	Molossus	molossus	M	juvenile	-22.9208	-47.0429
B18	negative	Jan	Molossidae	Cynomops	planirostris	M	juvenile	-22.8824	-46.9733
B19	negative	Jan	Molossidae	Cynomops	planirostris	F	juvenile	-22.8824	-46.9733
B20	negative	Jan	Molossidae	Cynomops	planirostris	M	juvenile	-22.8032	-47.0841
B21	negative	Jan	Molossidae	Molossus	rufus	M	juvenile	-22.9061	-47.0573
B22	negative	Jan	Molossidae	Molossus	molossus	NI	juvenile	-22.8664	-47.0301
B23	negative	Jan	Molossidae	Molossus	molossus	M	adult	-22.7997	-47.0848
B24	negative	Jan	Molossidae	Eumops	perotis	F	adult	-22.9345	-47.0697
B25	negative	Jan	Molossidae	Molossus	molossus	F	adult	-22.9707	-47.1267
B26	negative	Jan	Molossidae	Molossus	molossus	M	adult	-22.7963	-47.0232
B27	negative	Jan	Molossidae	Molossus	molossus	M	juvenile	-22.9237	-47.0624
B28	negative	Jan	Molossidae	Cynomops	planirostris	F	juvenile	-22.896	-47.0501
B29	discarded	Jan	Molossidae	Molossus	molossus	M	adult	-22.8809	-47.0356
B30	negative	Jan	Molossidae	Eumops	perotis	M	adult	-22.9345	-47.0697
B31	negative	Jan	Molossidae	Molossus	molossus	M	juvenile	-22.8756	-47.0406
B32	negative	Jan	Molossidae	Molossus	molossus	M	juvenile	-22.7734	-47.093
B33	negative	Jan	Molossidae	Molossus	molossus	F	adult	-22.8503	-47.0335
B34	negative	Jan	Molossidae	Molossus	molossus	M	adult	-22.8704	-47.0397
B35	discarded	Jan	Molossidae	Molossus	molossus	F	juvenile	-22.8597	-47.0558
B36	negative	Jan	Vespertilionidae	Myotis	nigricans	M	juvenile	-22.823	-47.0759
B37	negative	Jan	Vespertilionidae	Myotis	nigricans	F	adult	-22.823	-47.0759
B38	negative	Jan	Molossidae	Eumops	glaucinus	M	adult	-22.8612	-47.1559
B39	negative	Jan	Molossidae	Molossus	molossus	F	adult	-22.9505	-47.101
B40	negative	Jan	Vespertilionidae	Myotis	nigricans	F	adult	-22.9185	-47.0068
B41	positive	Jan	Molossidae	Tadarida	brasiliensis	M	juvenile	-22.8914	-47.0579
B42	negative	Jan	Vespertilionidae	Myotis	nigricans	M	juvenile	-22.7843	-47.0626
B43	negative	Jan	Molossidae	Molossus	molossus	M	juvenile	-22.8778	-47.0509
B44	negative	Jan	Phyllostomidae	Glossophaga	soricina	F	adult	-22.8298	-47.1037
B45	negative	Jan	molossidae	Molossus	molossus	F	adult	-22.9308	-47.0817
B46	negative	Jan	Molossidae	Molossus	molossus	F	adult	-22.7875	-47.0437
B47	negative	Jan	Molossidae	Molossus	molossus	M	adult	-22.9051	-47.0613
B48	discarded	Jan	Molossidae	Eumops	glaucinus	M	juvenile	-22.8926	-47.0485
B49	negative	Jan	Molossidae	Molossus	molossus	M	adult	-22.8289	-46.9429
B50	negative	Jan	Vespertilionidae	Myotis	sp	NI	adult	-22.8939	-47.0383
B51	negative	Jan	Molossidae	Nyctinomops	laticaudatus	M	juvenile	-23.771	-46.7031
B52	negative	Jan	Molossidae	Molossus	Molossus	M	juvenile	-22.8782	-46.9679
B53	negative	Jan	Molossidae	Molossus	molossus	M	adult	-22.8317	-47.1046
B54	negative	Jan	Molossidae	Molossus	molossus	F	adult	-22.8317	-47.1046
B55	negative	Jan	Molossidae	Cynomops	planirostris	M	juvenile	-22.8036	-47.0844
B56	negative	Jan	Vespertilionidae	Eptesicus	furinalis	F	juvenile	-22.7737	-47.0935
B57	negative	Jan	Molossidae	Molossus	molossus	M	adult	-22.9019	-47.07
B58	negative	Jan	Vespertilionidae	Myotis	albescens	F	juvenile	-22.8578	-47.0573
B59	negative	Jan	Molossidae	Molossus	rufus	F	juvenile	-22.9697	-47.1646
B60	negative	Jan	Molossidae	Tadarida	brasiliensis	M	adult	-22.8537	-47.0457
B61	negative	Jan	Molossidae	Molossus	molossus	M	adult	-22.8247	-47.0873
B62	negative	Jan	Molossidae	Cynomops	planirostris	F	juvenile	-22.9051	-47.0613
B63	negative	Jan	Molossidae	Molossus	molossus	M	juvenile	-22.8767	-47.0533
B64	negative	Jan	Molossidae	Molossus	molossus	M	adult	-22.7736	-47.0936
B65	negative	Jan	Molossidae	Eumops	glaucinus	F	juvenile	-22.9115	-47.0752
B66	negative	Jan	Molossidae	Cynomops	planirostris	M	juvenile	-22.9362	-47.0561
B67	negative	Jan	Molossidae	Molossus	rufus	M	juvenile	-22.9323	-47.0312
B68	positive	Jan	Vespertilionidae	Eptesicus	furinalis	F	adult	-22.8543	-47.0711
B69	negative	Jan	phyllostomidae	Platyrrhinus	lineatus	F	adult	-22.9069	-47.0475
B70	negative	Jan	Molossidae	Cynomops	planirostris	F	adult	-23.5264	-46.5086
B71	discarded	Jan	Molossidae	Molossus	molossus	M	adult	-22.8032	-47.0869
B72	negative	Jan	Molossidae	Molossus	molossus	F	juvenile	-22.9083	-47.1162
B73	discarded	Jan	Molossidae	Molossus	molossus	F	adult	-22.8968	-47.1026
B74	negative	Jan	Molossidae	Molossus	molossus	M	juvenile	-22.7804	-47.0892
B75	negative	Jan	Molossidae	Eumops	perotis	F	adult	-23.5558	-46.6396
B76	negative	Jan	Molossidae	Cynomops	planirostris	M	juvenile	-22.8811	-47.0552
B77	negative	Jan	Phyllostomidae	Platyrrhinus	lineatus	M	adult	-22.9069	-47.0475
B78	negative	Jan	Molossidae	Molossus	molossus	F	adult	-22.91	-47.0801
B79	negative	Jan	Molossidae	Molossus	molossus	F	adult	-22.8931	-47.0569
B80	negative	Jan	Molossidae	Molossus	molossus	M	adult	-22.9608	-47.0529
B81	positive	Feb	Vespertilionidae	Eptesicus	furinalis	F	adult	-22.7939	-47.0699
B82	negative	Feb	Vespertilionidae	Myotis	nigricans	F	adult	-22.8814	-46.9641
B83	negative	Feb	Molossidae	Cynomops	planirostris	M	adult	-22.8622	-47.0416
B84	negative	Feb	Molossidae	Molossus	molossus	F	juvenile	-22.9319	-47.0695
B85	negative	Feb	Molossidae	Eumops	perotis	F	adult	-22.8799	-47.0669
B86	negative	Feb	Molossidae	Molossus	molossus	M	adult	-22.9648	-47.1618
B87	negative	Feb	Molossidae	Molossus	molossus	M	adult	-22.9648	-47.1618
B88	negative	Feb	Molossidae	Cynomops	planirostris	M	adult	-22.8674	-47.0459
B89	negative	Feb	Molossidae	Molossus	molossus	F	juvenile	-22.7734	-47.093
B90	negative	Feb	molossidae	Cynomops	planirostris	M	juvenile	-22.8857	-46.9592
B91	negative	Feb	Molossidae	Cynomops	planirostris	M	juvenile	-22.8766	-47.0464
B92	negative	Feb	Molossidae	Molossus	molossus	M	juvenile	-22.8062	-47.0641
B93	negative	Feb	Molossidae	Molossus	molossus	F	juvenile	-22.9051	-47.0613
B94	negative	Feb	Molossidae	Molossus	molossus	F	adult	-22.8383	-47.0555
B95	negative	Feb	molossidae	Molossus	molossus	M	adult	-22.8024	-47.0635
B96	negative	Feb	Phyllostomidae	NI	NI	F	adult	-22.9069	-47.0475
B97	negative	Feb	Molossidae	Cynomops	planirostris	M	adult	-22.9374	-47.0318
B98	negative	Feb	Vespertilionidae	Myotis	nigricans	M	adult	-22.8189	-47.025
B99	discarded	Feb	molossidae	Molossus	molossus	NI	adult	-22.8271	-47.1037
B100	negative	Feb	Phyllostomidae	NI	NI	M	pups	-22.906	-47.0552
B101	negative	Feb	Molossidae	Cynomops	planirostris	F	adult	-22.7878	-47.0651
B102	negative	Feb	Molossidae	Molossus	rufus	M	juvenile	-22.8602	-47.0398
B103	negative	Feb	Molossidae	Cynomops	planirostris	M	adult	-22.9105	-47.0814
B104	discarded	Feb	Molossidae	Molossus	molossus	F	adult	-22.9663	-47.1491
B105	negative	Feb	Molossidae	Molossus	molossus	M	juvenile	-22.799	-47.0843
B106	negative	Feb	Molossidae	Cynomops	planirostris	M	adult	-22.8622	-47.0416
B107	negative	Feb	Molossidae	Molossus	molossus	F	adult	-22.9663	-47.1491
B108	negative	Feb	Molossidae	Cynomops	planirostris	F	adult	-22.8795	-47.1422
B109	negative	Feb	Molossidae	Molossus	molossus	F	juvenile	-22.7939	-47.0868
B110	negative	Feb	Molossidae	Molossus	molossus	M	adult	-22.7939	-47.0868
B111	discarded	Feb	Molossidae	Molossus	molossus	M	juvenile	-22.7939	-47.0868
B112	negative	Feb	Molossidae	Cynomops	planirostris	M	adult	-22.9205	-47.0374
B113	negative	Feb	Vespertilionidae	Myotis	albescens	F	adult	-22.7874	-47.0697
B114	negative	Feb	Molossidae	Nyctinomops	laticaudatus	M	juvenile	-22.9689	-47.1236
B115	negative	Feb	phyllostomidae	Platyrrhinus	lineatus	F	adult	-22.9428	-47.1845
B116	negative	Feb	Molossidae	Molossus	molossus	M	juvenile	-22.7873	-47.0439
B117	negative	Feb	Molossidae	Molossus	molossus	M	adult	-22.8855	-47.0295
B118	negative	Feb	Molossidae	Molossus	molossus	M	juvenile	-22.941	-47.192
B119	negative	Feb	Molossidae	Cynomops	planirostris	M	adult	-22.9801	-47.1362
B120	negative	Feb	Molossidae	Cynomops	planirostris	F	adult	-22.8108	-47.0786
B121	negative	Feb	Molossidae	Molossus	molossus	M	juvenile	-22.8845	-47.158
B122	negative	Feb	Molossidae	Cynomops	planirostris	F	adult	-22.8721	-47.1298
B123	negative	Feb	Phyllostomidae	Artibeus	lituratus	M	juvenile	-22.8903	-47.0923
B124	negative	Feb	Vespertilionidae	Myotis	nigricans	F	adult	-22.7735	-47.0911
B125	discarded	Mar	Phyllostomidae	Glossophaga	soricina	M	adult	-22.877	-47.1289
B126	negative	Mar	Molossidae	Molossus	rufus	M	adult	-22.9343	-47.1204
B127	negative	Mar	Molossidae	Eumops	glaucinus	M	adult	-22.9691	-47.1422
B128	negative	Mar	Phyllostomidae	Glossophaga	soricina	M	adult	-22.8108	-47.0786
B129	negative	Mar	Molossidae	Molossus	molossus	F	adult	-22.9663	-47.1491
B130	negative	Mar	Molossidae	Molossus	molossus	M	juvenile	-22.941	-47.192
B131	negative	Mar	Molossidae	Molossus	Rufus	M	adult	-22.893	-47.1493
B132	negative	Mar	Phyllostomidae	Artibeus	lituratus	F	adult	-22.9099	-47.0701
B133	negative	Mar	Molossidae	Molossus	molossus	F	juvenile	-22.8933	-47.0943
B134	positive	Mar	Vespertilionidae	Eptesicus	brasiliensis	F	adult	-22.8928	-47.0467
B135	negative	Mar	Molossidae	Cynomops	planirostris	M	adult	-22.9194	-47.0751
B136	negative	Mar	Molossidae	Molossus	molossus	M	juvenile	-22.8969	-47.151
B137	negative	Mar	Molossidae	Molossus	molossus	M	adult	-22.9663	-47.1491
B138	negative	Mar	Molossidae	Molossus	rufus	M	adult	-22.8265	-47.099
B139	discarded	Mar	Molossidae	NI	NI	M	adult	-22.7939	-47.0868
B140	discarded	Mar	Molossidae	Nyctinomops	laticaudatus	M	adult	-22.8127	-47.0248
B141	negative	Mar	Molossidae	Tadarida	brasiliensis	M	adult	-22.9055	-47.0625
B142	negative	Mar	Molossidae	Cynomops	planirostris	M	adult	-22.7939	-47.0868
B143	negative	Mar	Molossidae	Cynomops	planirostris	M	adult	-22.8578	-47.0573
B144	negative	Mar	Molossidae	NI	NI	M	adult	-22.8606	-47.144
B145	negative	Mar	Molossidae	Molossus	molossus	M	adult	-22.8562	-47.16
B146	negative	Mar	Molossidae	Cynomops	planirostris	F	juvenile	-22.8974	-47.0662
B147	negative	Mar	Molossidae	Nyctinomops	laticaudatus	M	juvenile	-22.8969	-47.0937
B148	discarded	Mar	NI	NI	NI	NI	NI	-22.9517	-47.0536
B149	negative	Mar	Molossidae	Molossus	molossus	M	adult	-22.7734	-47.093
B150	negative	Mar	Phyllostomidae	Platyrrhinus	lineatus	M	juvenile	-22.9326	-47.1258
B151	negative	Mar	Molossidae	Molossus	molossus	M	adult	-22.9451	-47.0832
B152	negative	Mar	Phyllostomidae	Platyrrhinus	lineatus	F	pups	-22.8677	-47.0459
B153	negative	Mar	Molossidae	Tadarida	brasiliensis	M	adult	-22.9107	-47.0826
B154	discarded	Mar	Molossidae	Molossus	molossus	M	juvenile	-22.8108	-47.0786
B155	positive	Mar	Vespertilionidae	Eptesicus	furinalis	M	juvenile	-22.8543	-47.0711
B156	negative	Mar	Molossidae	Molossus	molossus	M	adult	-22.8888	-46.9451
B157	negative	Mar	Phyllostomidae	Glossophaga	soricina	NI	NI	-22.8856	-47.0736
B158	negative	Mar	Phyllostomidae	Artibeus	lituratus	F	juvenile	-22.8977	-47.0841
B159	negative	Mar	Molossidae	Cynomops	planirostris	F	adult	-22.7561	-47.0557
B160	negative	Mar	Vespertilionidae	Myotis	nigricans	M	adult	-22.8789	-47.0371
B161	negative	Mar	Molossidae	Molossus	molossus	M	adult	-22.8051	-47.0723
B162	negative	Mar	Molossidae	Molossus	molossus	F	adult	-22.9208	-47.0429
B163	negative	Mar	Molossidae	Eumops	glaucinus	F	adult	-22.8044	-47.0718
B164	negative	Mar	Molossidae	Cynomops	Planirostris	M	adult	-22.8536	-46.9729
B165	negative	Mar	Molossidae	Promops	nasutus	M	adult	-22.9875	-47.1377
B166	negative	Mar	Molossidae	Eumops	glaucinus	M	adult	-22.8823	-46.9838
B167	negative	Mar	Molossidae	Molossus	Molossus	F	juvenile	-22.8581	-46.9786
B168	negative	Mar	Molossidae	Molossus	Molossus	M	adult	-22.9467	-47.1573
B169	negative	Mar	Molossidae	Molossus	molossus	M	adult	-22.8305	-47.078
B170	negative	Mar	Phyllostomidae	Glossophaga	soricina	M	adult	-22.8805	-47.0541
B171	negative	Mar	Molossidae	Molossus	molossus	F	juvenile	-22.8058	-47.0761
B172	negative	Mar	Molossidae	Cynomops	planirostris	M	adult	-22.8392	-47.0312
B173	negative	Mar	Molossidae	Cynomops	planirostris	F	adult	-22.9147	-47.0492
B174	negative	Mar	NI	NI	NI	NI	NI	-22.9605	-47.182
B175	positive	Mar	Vespertilionidae	Myotis	nigricans	M	adult	-22.9605	-47.182
B176	negative	Mar	Molossidae	Cynomops	planirostris	M	adult	-22.8067	-47.0738
B177	negative	Mar	Vespertilionidae	Myotis	nigricans	NI	adult	-22.8878	-47.0424
B178	negative	Mar	Molossidae	Molossops	temminckii	M	adult	-22.8537	-47.0189
B179	negative	Mar	Molossidae	Eumops	glaucinus	F	adult	-22.9168	-47.0522
B180	negative	Mar	Molossidae	Molossus	molossus	F	adult	-22.908	-47.0815
B181	negative	Mar	Molossidae	Cynomops	planirostris	F	adult	-22.7996	-47.0753
B182	negative	Mar	Molossidae	Molossus	molossus	M	adult	-22.9092	-47.0479
B183	negative	Mar	Molossidae	Molossus	molossus	M	adult	-22.9576	-47.1909
B184	negative	Mar	Vespertilionidae	Myotis	sp	NI	adult	-22.9119	-47.0916
B185	negative	Mar	Molossidae	Cynomops	planirostris	M	adult	-22.9682	-47.0742
B186	negative	Mar	Molossidae	Cynomops	planirostris	M	adult	-22.991	-47.1265
B187	negative	Mar	Molossidae	Molossus	molossus	M	adult	-22.8544	-46.9798
B188	negative	Mar	Molossidae	Molossus	molossus	F	adult	-22.8273	-47.0774
B189	negative	Mar	Molossidae	Cynomops	planirostris	M	adult	-22.8882	-46.9641
B190	negative	Mar	Molossidae	Cynomops	planirostris	M	adult	-22.9105	-47.0814
B191	negative	Mar	Molossidae	Cynomops	planirostris	M	adult	-22.908	-47.0815
B192	negative	Mar	Phyllostomidae	Glossophaga	soricina	F	adult	-22.7785	-47.0914
B193	negative	Mar	Molossidae	Cynomops	planirostris	F	adult	-22.8794	-47.0314
B194	negative	Mar	Molossidae	Cynomops	planirostris	M	adult	-22.8899	-47.1197
B195	negative	Mar	Molossidae	Molossops	temminckii	F	adult	-22.8233	-47.0906
B196	negative	Mar	Molossidae	Eumops	glaucinus	M	adult	-22.904	-47.0997
B197	negative	Mar	Molossidae	Cynomops	planirostris	F	adult	-22.777	-47.0913
B198	negative	Mar	Molossidae	Eumops	perotis	F	adult	-22.9438	-47.063
B199	negative	Mar	Molossidae	Molossus	molossus	M	adult	-22.7942	-47.0875
B200	negative	Apr	Phyllostomidae	Glossophaga	soricina	F	adult	-22.8951	-47.03
B201	negative	Apr	Molossidae	Molossus	molossus	F	adult	-23.0491	-47.1305
B202	negative	Apr	Phyllostomidae	Glossophaga	soricina	M	adult	-22.8805	-47.0381
B203	positive	Apr	Phyllostomidae	Artibeus	lituratus	F	adult	-22.8887	-47.0752
B204	negative	Apr	Molossidae	Eumops	glaucinus	M	adult	-22.9684	-47.1382
B205	discarded	Apr	Phyllostomidae	Platyrrhinus	lineatus	M	adult	-22.8366	-47.0324
B206	negative	Apr	Molossidae	Eumops	glaucinus	M	adult	-22.9172	-47.0887
B207	negative	Apr	Molossidae	Eumops	glaucinus	M	adult	-22.9397	-47.0906
B208	negative	Apr	Molossidae	Cynomops	planirostris	M	adult	-22.8262	-47.0815
B209	negative	Apr	Molossidae	Eumops	glaucinus	M	adult	-22.9785	-47.1302
B210	negative	Apr	Vespertilionidae	Myotis	Nigricans	M	adult	-22.9476	-47.0336
B211	discarded	Apr	Molossidae	Molossus	molossus	M	adult	-22.8	-47.0857
B212	negative	Apr	Molossidae	molossus	molossus	M	adult	-22.7909	-47.0743
B213	negative	Apr	Molossidae	Molossus	molossus	M	adult	-22.9301	-47.1608
B214	negative	Apr	Molossidae	Molossus	molossus	M	adult	-22.8228	-47.1026
B215	negative	Apr	Phyllostomidae	Glossophaga	soricina	M	adult	-22.8876	-47.1053
B216	negative	Apr	Phyllostomidae	Platyrrhinus	lineatus	F	adult	-22.7937	-47.0711
B217	negative	Apr	Molossidae	Cynomops	planirostris	M	adult	-22.8895	-46.9541
B218	negative	Apr	Molossidae	Molossus	molossus	F	adult	-22.9087	-47.0291
B219	negative	Apr	Molossidae	Cynomops	planirostris	F	adult	-22.9294	-47.1608
B220	negative	Apr	Molossidae	Molossus	molossus	M	adult	-22.8571	-46.979
B221	negative	Apr	Molossidae	Cynomops	planirostris	F	adult	-22.7976	-47.0841
B222	negative	Apr	Molossidae	Molossus	molossus	M	adult	-22.8895	-47.1066
B223	negative	Apr	Phyllostomidae	Glossophaga	soricina	M	adult	-22.8662	-47.0595
B224	discarded	Apr	Vespertilionidae	Myotis	nigricans	M	adult	-22.8765	-47.0493
B225	negative	Apr	Phyllostomidae	Glossophaga	soricina	F	adult	-22.9183	-47.0404
B226	discarded	Apr	NI	NI	NI	NI	NI	-22.8933	-46.9654
B227	negative	Apr	Molossidae	Molossus	molossus	F	adult	-22.908	-47.0815
B228	negative	Apr	Molossidae	Cynomops	sp	M	adult	-22.8248	-47.0896
B229	negative	Apr	Molossidae	Molossus	molossus	F	adult	-22.8926	-47.1445
B230	negative	Apr	Molossidae	molossus	rufus	M	adult	-22.893	-47.1493
B231	negative	Apr	Phyllostomidae	Artibeus	lituratus	M	adult	-22.9533	-47.091
B232	negative	Apr	Molossidae	Eumops	Glaucinus	F	adult	-22.9051	-47.0613
B233	negative	Apr	Vespertilionidae	Lasiurus	blossevillii	F	juvenile	-22.9002	-47.0635
B234	negative	Apr	Molossidae	Molossus	molossus	M	juvenile	-22.8056	-47.0672
B235	negative	Apr	Molossidae	Molossus	molossus	F	adult	-22.908	-47.0815
B236	negative	Apr	Phyllostomidae	Artibeus	lituratus	M	adult	-22.7924	-47.0807
B237	discarded	Apr	Molossidae	Cynomops	planirostris	M	adult	-22.8881	-46.9604
B238	negative	Apr	Molossidae	Molossus	rufus	M	adult	-23.0005	-47.088
B239	negative	Apr	Phyllostomidae	Platyrrhinus	lineatus	F	adult	-22.8786	-47.0682
B240	negative	Apr	Molossidae	Cynomops	planirostris	M	adult	-22.7878	-47.0651
B241	negative	Apr	Molossidae	Cynomops	planirostris	F	adult	-22.7873	-47.0644
B242	negative	Apr	Molossidae	Cynomops	planirostris	F	adult	-22.971	-47.1429
B243	negative	Apr	phyllostomidae	Pygoderma	bilabiatum	M	adult	-22.9069	-47.0475
B244	negative	Apr	phyllostomidae	Platyrrhinus	lineatus	M	adult	-22.8771	-47.0697
B245	negative	Apr	Molossidae	Cynomops	planirostris	F	adult	-22.8558	-46.979
B246	discarded	Apr	Molossidae	Molossus	molossus	F	adult	-22.908	-47.0815
B247	negative	Apr	Molossidae	Molossus	molossus	F	adult	-22.858	-47.0427
B248	negative	Apr	vespertilionidae	Myotis	nigricans	F	adult	-22.9605	-47.182
B249	negative	May	phyllostomidae	Glossophaga	soricina	M	adult	-22.9106	-47.0578
B250	negative	May	Molossidae	Eumops	perotis	M	adult	-22.9051	-47.0613
B251	negative	May	Molossidae	Molossus	molossus	M	adult	-22.7873	-47.0439
B252	discarded	May	Molossidae	Eumops	sp	NI	pups	-22.7963	-47.0232
B253	negative	May	Molossidae	Molossus	molossus	M	adult	-22.8015	-47.0603
B254	discarded	May	Vespertilionidae	Eptesicus	furinalis	NI	adult	-22.9051	-47.0613
B255	negative	May	Molossidae	Cynomops	planirostris	M	adult	-22.9029	-47.0837
B256	discarded	May	phyllostomidae	Artibeus	lituratus	NI	adult	-22.9434	-47.1871
B257	negative	May	Vespertilionidae	Eptesicus	sp	NI	adult	-22.8621	-46.963
B258	negative	May	Phyllostomidae	Sturnira	lilium	M	adult	-22.8864	-46.9604
B259	negative	May	Molossidae	Cynomops	planirostris	F	adult	-22.7919	-47.0235
B260	negative	May	Molossidae	Molossus	molossus	F	adult	-22.7918	-47.0966
B261	negative	May	Molossidae	Cynomops	planirostris	M	adult	-22.8235	-47.0744
B262	positive	May	Vespertilionidae	Myotis	albescens	M	adult	-22.8046	-47.0637
B263	negative	May	Phyllostomidae	Glossophaga	soricina	NI	adult	-22.8873	-47.0545
B264	negative	May	Phyllostomidae	Sturnira	lilium	M	adult	-22.8662	-47.0595
B265	negative	May	Molossidae	Cynomops	planirostris	M	adult	-22.8195	-47.0753
B266	negative	May	Phyllostomidae	NI	NI	NI	adult	-22.8569	-47.0701
B267	negative	May	Molossidae	Cynomops	planirostris	F	adult	-22.7772	-47.0888
B268	discarded	May	Phyllostomidae	Artibeus	lituratus	NI	adult	-22.8937	-47.0342
B269	negative	May	Molossidae	Cynomops	planirostris	M	adult	-22.7991	-47.0155
B270	negative	May	Molossidae	Molossus	molossus	M	adult	-22.9371	-47.1204
B271	negative	May	Molossidae	Molossus	molossus	F	adult	-22.908	-47.0815
B272	negative	May	Molossidae	Cynomops	planirostris	M	adult	-22.8452	-47.0791
B273	negative	May	Molossidae	Molossus	molossus	F	adult	-22.8792	-47.0511
B274	negative	May	Phyllostomidae	Glossophaga	soricina	M	adult	-22.9034	-47.0404
B275	positive	May	Phyllostomidae	Artibeus	lituratus	F	adult	-22.8269	-47.0892
B276	negative	May	Phyllostomidae	Platyrrhinus	lineatus	F	adult	-22.8982	-47.0341
B277	negative	May	Phyllostomidae	NI	NI	F	adult	-22.8903	-47.0923
B278	negative	May	Molossidae	Cynomops	planirostris	M	adult	-22.8007	-47.0683
B279	negative	May	Molossidae	Molossus	molossus	F	adult	-22.908	-47.0815
B280	negative	May	Molossidae	Molossus	molossus	F	adult	-22.9664	-47.1447
B281	negative	May	Molossidae	Molossus	rufus	M	adult	-22.9142	-47.0491
B282	negative	May	Molossidae	Cynomops	planirostris	M	adult	-22.8282	-47.0629
B283	negative	May	Molossidae	Promops	nasutus	F	adult	-22.9482	-47.1779
B284	negative	May	Molossidae	Cynomops	planirostris	M	adult	-22.8303	-47.099
B285	negative	May	Molossidae	Cynomops	planirostris	M	adult	-22.9029	-47.0837
B286	negative	May	Molossidae	Eumops	glaucinus	F	adult	-22.9672	-47.163
B287	negative	May	Molossidae	Eumops	perotis	F	adult	-22.8918	-47.0519
B288	positive	May	Vespertilionidae	Eptesicus	furinalis	F	adult	-22.7873	-47.0439
B289	negative	May	Phyllostomidae	Glossophaga	soricina	M	adult	-22.9099	-47.0305
B290	discarded	May	Phyllostomidae	Platyrrhinus	lineatus	F	adult	-22.9069	-47.0475
B291	negative	May	Molossidae	Molossus	rufus	M	adult	-22.9508	-47.0886
B292	negative	May	Phyllostomidae	Platyrrhinus	lineatus	F	adult	-22.9053	-47.0306
B293	negative	May	phyllostomidae	Platyrrhinus	lineatus	M	adult	-22.878	-47.0541
B294	negative	May	Molossidae	Cynomops	planirostris	M	adult	-22.9148	-47.0493
B295	negative	May	Molossidae	Molossus	rufus	M	adult	-22.9796	-47.1579
B296	negative	May	Phyllostomidae	Glossophaga	soricina	F	adult	-22.8209	-47.0209
B297	negative	May	Phyllostomidae	Glossophaga	soricina	F	adult	-22.8541	-46.9791
B298	negative	May	Phyllostomidae	Artibeus	lituratus	F	adult	-22.9136	-47.0367
B299	negative	May	Phyllostomidae	Artibeus	lituratus	M	adult	-22.8856	-47.0749
B300	negative	May	Phyllostomidae	Artibeus	lituratus	M	adult	-22.8441	-47.0525
B301	positive	May	Phyllostomidae	Artibeus	lituratus	F	adult	-22.8174	-47.0887
B302	positive	May	Phyllostomidae	Artibeus	lituratus	F	adult	-22.8781	-47.0342
B303	negative	May	Phyllostomidae	Platyrrhinus	lineatus	F	adult	-22.9182	-47.0679
B304	negative	May	Phyllostomidae	Glossophaga	soricina	M	adult	-22.92	-47.0783
B305	negative	May	Vespertilionidae	NI	NI	NI	NI	-22.8057	-47.0812
B306	negative	May	Vespertilionidae	Eptesicus	Furinalis	F	adult	-22.9645	-47.1069
B307	negative	May	Molossidae	Molossus	molossus	M	adult	-22.8957	-47.0886
B308	positive	May	Phyllostomidae	Artibeus	lituratus	F	adult	-22.8591	-47.0404
B309	discarded	May	NI	NI	NI	NI	pups	-22.9684	-47.1677
B310	negative	May	Phyllostomidae	Sturnira	lilium	M	adult	-22.823	-47.0759
B311	positive	May	Phyllostomidae	Artibeus	lituratus	M	adult	-22.8811	-47.0552
B312	negative	May	Molossidae	Molossus	molossus	M	adult	-22.8392	-47.0318
B313	negative	May	Molossidae	Eumops	perotis	F	adult	-22.9026	-47.075
B314	negative	June	Phyllostomidae	Glossophaga	soricina	F	adult	-23.771	-46.7031
B315	negative	June	Molossidae	Eumops	perotis	M	adult	-22.8199	-47.0768
B316	discarded	June	Phyllostomidae	NI	NI	NI	adult	-22.878	-47.0541
B317	negative	June	Molossidae	Molossus	molossus	M	adult	-22.8978	-47.0331
B318	negative	June	Molossidae	molossus	rufus	M	adult	-22.9099	-47.0626
B319	negative	June	Molossidae	Molossus	rufus	M	adult	-22.9454	-47.1597
B320	negative	June	Molossidae	Eumops	perotis	M	adult	-22.9283	-47.0751
B321	negative	June	Molossidae	Cynomops	planirostris	F	adult	-22.8235	-47.0744
B322	negative	June	Phyllostomidae	Phyllostomus	discolor	M	adult	-22.9118	-47.048
B323	negative	June	Phyllostomidae	Artibeus	lituratus	M	adult	-22.9588	-47.0889
B324	negative	June	Molossidae	molossus	rufus	F	adult	-22.889	-47.0676
B325	negative	June	Phyllostomidae	Artibeus	sp	F	adult	-22.8507	-47.042
B326	positive	June	Phyllostomidae	Artibeus	lituratus	M	adult	-22.8195	-47.0743
B327	negative	June	Phyllostomidae	Glossophaga	soricina	F	adult	-22.9336	-47.0638
B328	negative	June	Molossidae	Eumops	sp	F	adult	-23.771	-46.7031
B329	negative	June	Phyllostomidae	Platyrrhinus	lineatus	M	juvenile	-22.9332	-47.0693
B330	negative	June	Molossidae	Cynomops	planirostris	F	adult	-22.9233	-47.0439
B331	negative	June	Molossidae	Molossus	molossus	M	adult	-22.7873	-47.0439
B332	negative	June	Phyllostomidae	Sturnira	lilium	F	adult	-22.9417	-47.0411
B333	negative	June	phyllostomidae	Sturnira	lilium	M	adult	-22.7451	-47.0507
B334	negative	June	Phyllostomidae	Artibeus	lituratus	F	adult	-22.9361	-47.0313
B335	discarded	June	Phyllostomidae	Glossophaga	soricina	NI	adult	-22.9424	-47.184
B336	negative	June	Molossidae	Molossus	molossus	F	adult	-22.9471	-47.1739
B337	negative	June	Molossidae	Molossus	molossus	F	adult	-22.9471	-47.1739
B338	negative	June	phyllostomidae	Artibeus	lituratus	F	adult	-22.8021	-47.0163
B339	negative	June	phyllostomidae	Artibeus	lituratus	F	adult	-22.8592	-47.0514
B340	negative	June	Molossidae	Molossus	molossus	M	adult	-22.9293	-47.0202
B341	negative	June	Phyllostomidae	Carollia	perspicillata	M	adult	-22.9336	-47.0698
B342	positive	June	phyllostomidae	Artibeus	lituratus	F	adult	-22.8988	-47.0569
B343	negative	June	Vespertilionidae	Histiotus	velatus	F	adult	-22.8966	-47.0425
B344	negative	June	Phyllostomidae	Platyrrhinus	lineatus	M	adult	-22.8204	-47.0725
B345	negative	June	phyllostomidae	Artibeus	lituratus	F	adult	-22.8313	-47.0788
B346	negative	June	NI	NI	NI	NI	NI	-22.9259	-47.0607
B347	negative	June	Molossidae	Molossus	molossus	M	adult	-22.8522	-47.0465
B348	negative	June	Molossidae	Molossus	molossus	M	adult	-22.8077	-47.0775
B349	negative	June	Molossidae	Eumops	perotis	M	adult	-22.9418	-47.05
B350	negative	June	Phyllostomidae	Glossophaga	soricina	F	adult	-22.8808	-47.0602
B351	negative	June	Phyllostomidae	Artibeus	lituratus	F	adult	-22.9202	-47.0665
B352	negative	June	Molossidae	Eumops	perotis	M	adult	-22.9117	-47.0495
B353	negative	June	Phyllostomidae	Platyrrhinus	lineatus	M	adult	-22.9482	-47.0562
B354	negative	June	Molossidae	Molossus	molossus	M	adult	-22.8743	-47.0417
B355	negative	June	Molossidae	Molossus	molossus	M	adult	-22.8928	-47.0467
B356	discarded	June	Phyllostomidae	Sturnira	lilium	F	adult	-22.8917	-47.0166
B357	discarded	June	Molossidae	Molossus	molossus	F	adult	-22.8215	-47.0763
B358	negative	June	Vespertilionidae	Myotis	nigricans	M	adult	-22.9545	-47.1332
B359	negative	June	Molossidae	Molossus	molossus	F	adult	-22.9425	-47.1225
B360	negative	June	Molossidae	Eumops	glaucinus	F	adult	-22.902	-47.0973
B361	positive	June	Phyllostomidae	Artibeus	lituratus	F	adult	-22.9263	-47.0994
B362	negative	June	Molossidae	Molossus	molossus	M	adult	-22.7897	-47.0765
B363	negative	June	Molossidae	Molossus	molossus	M	adult	-22.9657	-47.1987
B364	positive	June	Phyllostomidae	Artibeus	lituratus	F	adult	-22.9096	-47.0844
B365	negative	June	Molossidae	Molossus	molossus	M	adult	-22.8644	-47.0634
B366	negative	June	Molossidae	Molossus	molossus	M	adult	-22.8516	-47.0712
B367	negative	June	Molossidae	Molossus	molossus	F	adult	-22.8215	-47.0763
B368	negative	June	Molossidae	Molossus	molossus	M	adult	-22.8516	-47.0712
B369	negative	June	Molossidae	Molossus	molossus	M	adult	-22.9648	-47.1993
B370	negative	June	Phyllostomidae	Glossophaga	soricina	M	adult	-22.9108	-47.0948
B371	negative	June	Phyllostomidae	Platyrrhinus	lineatus	F	adult	-22.8822	-47.0666
B372	negative	June	Phyllostomidae	Glossophaga	soricina	M	adult	-22.8543	-47.0986
B373	negative	June	Phyllostomidae	Micronycteris	megalotis	M	adult	-22.827	-47.1043
B374	negative	July	Phyllostomidae	Glossophaga	soricina	M	adult	-22.8914	-47.081
B375	negative	July	Molossidae	Molossus	molossus	M	adult	-22.8056	-47.0687
B376	negative	July	Molossidae	Molossus	molossus	F	adult	-22.9234	-47.0812
B377	negative	July	Molossidae	Molossus	molossus	F	adult	-22.8756	-47.0406
B378	negative	July	Molossidae	Molossus	molossus	F	adult	-22.8516	-47.0712
B379	negative	July	Molossidae	Molossus	molossus	M	adult	-22.8295	-47.0783
B380	positive	July	Phyllostomidae	Artibeus	fimbriatus	M	adult	-22.8879	-46.977
B381	negative	July	Molossidae	Molossus	molossus	M	adult	41.6507	-8.43328
B382	negative	July	Molossidae	Molossus	molossus	M	adult	-22.941	-47.192
B383	negative	July	Molossidae	Molossus	molossus	F	adult	-22.9234	-47.0812
B384	negative	July	Molossidae	Molossus	molossus	M	adult	-22.8488	-47.0729
B385	negative	July	Molossidae	Molossus	molossus	M	adult	-22.8016	-47.0639
B386	negative	July	Molossidae	Molossus	molossus	F	adult	-22.896	-47.0402
B387	negative	July	Molossidae	Molossus	molossus	F	adult	-22.941	-47.192
B388	discarded	July	Molossidae	Molossus	molossus	M	adult	-22.9017	-47.1042
B389	negative	July	Molossidae	Eumops	glaucinus	F	juvenile	-22.9254	-47.0896
B390	discarded	July	Phyllostomidae	Sturnira	lilium	M	adult	-22.8328	-46.9621
B391	negative	July	Phyllostomidae	Artibeus	sp	M	adult	-22.9644	-47.1464
B392	negative	July	Phyllostomidae	Sturnira	lilium	F	adult	-22.8328	-46.9621
B393	negative	July	Vespertilionidae	Eptesicus	furinalis	F	adult	-22.8545	-46.9794
B394	negative	July	Molossidae	Eumops	glaucinus	NI	adult	-22.9254	-47.0896
B395	negative	July	Phyllostomidae	Sturnira	lilium	M	NI	-22.8452	-47.0791
B396	negative	July	Molossidae	Molossus	molossus	F	adult	-22.8215	-47.0763
B397	negative	July	Molossidae	Molossus	molossus	M	adult	-22.8288	-47.0882
B398	negative	July	Phyllostomidae	Artibeus	lituratus	M	adult	-22.923	-47.044
B399	negative	July	Molossidae	Eumops	perotis	F	juvenile	-22.8918	-47.1472
B400	negative	July	Vespertilionidae	Myotis	nigricans	F	adult	-22.9278	-47.0173
B401	discarded	July	Phyllostomidae	Artibeus	lituratus	M	adult	-22.9069	-47.0475
B402	negative	July	Phyllostomidae	Glossophaga	soricina	NI	adult	-22.8669	-47.0587
B403	discarded	July	Molossidae	Cynomops	planirostris	F	adult	-22.9198	-47.0433
B404	negative	July	Phyllostomidae	Artibeus	lituratus	M	adult	-22.9315	-47.0524
B405	negative	July	Phyllostomidae	Desmodus	rotundus	F	adult	-22.9453	-47.1181
B406	positive	July	Phyllostomidae	Artibeus	lituratus	F	adult	-22.9405	-47.047
B407	negative	July	Molossidae	Molossus	molossus	F	adult	-22.8279	-47.0299
B408	discarded	July	Phyllostomidae	Platyrrhinus	lineatus	F	adult	-22.8816	-47.0666
B409	negative	July	Molossidae	Eumops	glaucinus	M	juvenile	-22.8158	-47.0753
B410	negative	July	Molossidae	Molossus	molossus	F	adult	-22.8747	-47.0378
B411	negative	July	Phyllostomidae	Platyrrhinus	lineatus	F	adult	-22.9482	-47.0562
B412	positive	July	Phyllostomidae	Artibeus	lituratus	F	adult	-22.9259	-47.0607
B413	positive	July	Phyllostomidae	Artibeus	lituratus	M	adult	-22.8884	-47.0506
B414	negative	July	Vespertilionidae	Eptesicus	furinalis	M	adult	-23.0392	-47.1155
B415	negative	July	Molossidae	Cynomops	planirostris	F	adult	-22.9563	-47.0546
B416	negative	July	Phyllostomidae	Artibeus	lituratus	F	adult	-22.9069	-47.0475
B417	negative	July	Phyllostomidae	Artibeus	lituratus	M	adult	-22.8813	-46.9701
B418	negative	July	Phyllostomidae	Glossophaga	soricina	M	NI	-22.804	-47.0827
B419	negative	July	Molossidae	Eumops	glaucinus	F	adult	-22.8386	-47.0564
B420	negative	July	Phyllostomidae	Glossophaga	soricina	M	adult	-22.8782	-47.0582
B421	negative	July	Molossidae	Molossus	molossus	M	juvenile	-22.9413	-47.1244
B422	negative	July	Phyllostomidae	Artibeus	lituratus	F	adult	-22.9244	-47.0614
B423	negative	July	Phyllostomidae	Glossophaga	soricina	M	adult	-22.8782	-47.0582
B424	discarded	July	phyllostomidae	Glossophaga	soricina	F	juvenile	-23.5256	-46.5083
B425	negative	July	phyllostomidae	Platyrrhinus	lineatus	F	adult	-22.8552	-47.0352
B426	discarded	Aug	phyllostomidae	Platyrrhinus	lineatus	F	adult	-22.8982	-47.0341
B427	discarded	Aug	phyllostomidae	Artibeus	sp	NI	adult	-22.8866	-47.0854
B428	negative	Aug	Molossidae	Eumops	glaucinus	M	adult	-22.9209	-47.0362
B429	negative	Aug	Molossidae	Cynomops	planirostris	F	adult	-22.8643	-47.0405
B430	discarded	Aug	phyllostomidae	Artibeus	lituratus	F	adult	-22.8589	-47.0429
B431	negative	Aug	phyllostomidae	Artibeus	lituratus	F	adult	-22.9434	-47.1871
B432	negative	Aug	Phyllostomidae	Platyrrhinus	lineatus	M	adult	-22.8524	-47.032
B433	negative	Aug	Molossidae	Eumops	perotis	F	adult	-22.9189	-47.0604
B434	negative	Aug	phyllostomidae	Artibeus	lituratus	M	adult	-22.8801	-47.0358
B435	negative	Aug	Vespertilionidae	Myotis	sp	F	juvenile	-22.9604	-47.1819
B436	negative	Aug	phyllostomidae	Artibeus	lituratus	NI	adult	-22.9348	-47.0456
B437	negative	Aug	phyllostomidae	Glossophaga	soricina	F	adult	-22.9151	-47.0317
B438	negative	Aug	Phyllostomidae	Glossophaga	Soricina	M	adult	-22.9174	-47.0803
B439	negative	Aug	Molossidae	Molossus	Rufus	M	adult	-22.8824	-46.9733
B440	negative	Aug	Phyllostomidae	Phyllostomus	discolor	M	adult	-22.7896	-47.0698
B441	negative	Aug	Molossidae	Eumops	perotis	F	juvenile	-22.9333	-47.1098
B442	negative	Aug	Molossidae	Molossus	molossus	F	adult	-22.9595	-47.0883
B443	negative	Aug	Phyllostomidae	Carollia	perspicillata	F	adult	-22.8824	-46.9722
B444	negative	Aug	Molossidae	Eumops	perotis	M	adult	-22.8249	-47.0153
B445	negative	Aug	Molossidae	Eumops	glaucinus	F	juvenile	-22.9805	-47.1588
B446	negative	Aug	Molossidae	Eumops	perotis	M	adult	-22.7844	-47.0427
B447	negative	Aug	Molossidae	Molossus	rufus	M	adult	-22.7955	-47.0716
B448	negative	Aug	Molossidae	Molossus	rufus	M	adult	-22.8208	-47.0851
B449	negative	Aug	phyllostomidae	Artibeus	lituratus	M	adult	-22.7959	-47.0738
B450	negative	Aug	phyllostomidae	Platyrrhinus	lineatus	F	adult	-22.8792	-47.0452
B451	negative	Aug	Molossidae	Molossus	molossus	M	adult	-22.8279	-47.1044
B452	discarded	Aug	Molossidae	Molossus	molossus	NI	NI	-22.908	-47.0815
B453	discarded	Aug	Phyllostomidae	Artibeus	lituratus	M	adult	-22.9453	-47.098
B454	negative	Aug	Vespertilionidae	Lasiurus	ega	F	adult	-22.9091	-46.9981
B455	negative	Aug	Phyllostomidae	Glossophaga	soricina	F	adult	-22.885	-47.1208
B456	negative	Aug	Phyllostomidae	Artibeus	lituratus	F	adult	-22.9064	-47.0679
B457	positive	Aug	Phyllostomidae	Artibeus	lituratus	F	adult	-22.9182	-47.0334
B458	negative	Aug	Molossidae	Eumops	perotis	M	adult	-22.9114	-47.0527
B459	discarded	Aug	Phyllostomidae	Artibeus	lituratus	NI	NI	-22.9199	-47.0471
B460	negative	Aug	phyllostomidae	Artibeus	lituratus	F	adult	-22.9911	-47.1387
B461	negative	Aug	Molossidae	Eumops	perotis	F	juvenile	-22.8805	-47.0611
B462	negative	Aug	Phyllostomidae	Platyrrhinus	lineatus	F	adult	-22.8218	-47.085
B463	negative	Aug	phyllostomidae	Artibeus	lituratus	M	adult	-22.9092	-47.1159
B464	negative	Aug	Molossidae	Eumops	perotis	M	adult	-22.9256	-47.0747
B465	negative	Aug	Phyllostomidae	Platyrrhinus	lineatus	M	adult	-22.8051	-47.081
B466	negative	Aug	Vespertilionidae	Eptesicus	furinalis	M	adult	-22.7898	-47.0717
B467	negative	Aug	Phyllostomidae	Artibeus	lituratus	NI	adult	-22.9099	-47.0626
B468	negative	Aug	Phyllostomidae	Carollia	perspicillata	M	adult	-22.9665	-47.0718
B469	negative	Aug	Molossidae	Eumops	perotis	F	juvenile	-22.9819	-47.1167
B470	negative	Aug	Molossidae	Molossus	rufus	F	juvenile	-22.9316	-47.0304
B471	discarded	Aug	Molossidae	Molossus	rufus	NI	adult	-22.9099	-47.0626
B472	negative	Aug	Molossidae	Molossus	molossus	F	juvenile	-22.8285	-47.0877
B473	negative	Aug	Phyllostomidae	Platyrrhinus	lineatus	F	adult	-22.9652	-47.1447
B474	negative	Aug	Vespertilionidae	Lasiurus	blossevillii	M	adult	-22.9069	-47.0475
B475	negative	Aug	Phyllostomidae	Phyllostomus	discolor	F	adult	-22.7897	-47.0746
B476	negative	Aug	Molossidae	Molossus	rufus	M	adult	-22.9099	-47.0626
B477	negative	Aug	Molossidae	Molossus	molossus	M	adult	-22.9453	-47.1234
B478	negative	Aug	Molossidae	molossus	molossus	M	adult	-22.8195	-47.0724
B479	negative	Aug	Phyllostomidae	Artibeus	lituratus	F	adult	-22.8272	-47.0819
B480	negative	Aug	Molossidae	Molossus	molossus	M	adult	-22.8861	-46.952
B481	negative	Aug	Molossidae	Cynomops	planirostris	M	juvenile	-22.9931	-47.1171
B482	negative	Aug	Molossidae	Molossus	molossus	M	adult	-22.9595	-47.0883
B483	negative	Aug	Phyllostomidae	Glossophaga	soricina	M	adult	-22.9107	-47.0889
B484	negative	Aug	Molossidae	Molossus	molossus	M	adult	-22.9208	-47.0429
B485	discarded	Aug	Phyllostomidae	Glossophaga	soricina	M	adult	-22.9508	-47.0309
B486	discarded	Aug	Phyllostomidae	Platyrrhinus	lineatus	F	adult	-22.887	-46.9632
B487	negative	Aug	Molossidae	Cynomops	planirostris	M	adult	-23.0018	-47.1086
B488	negative	Aug	Molossidae	Molossus	molossus	M	adult	-22.9664	-47.131
B489	negative	Aug	Molossidae	Cynomops	planirostris	F	juvenile	-22.7524	-47.3512
B490	positive	Aug	Phyllostomidae	Artibeus	lituratus	F	adult	-22.935	-47.0847
B491	discarded	Aug	Phyllostomidae	Glossophaga	soricina	F	NI	-22.9146	-47.047
B492	negative	Aug	Molossidae	Molossus	molossus	M	adult	-22.9099	-47.0626
B493	negative	Aug	Molossidae	Molossus	molossus	M	adult	-22.8211	-47.0836
B494	discarded	Aug	Phyllostomidae	NI	NI	F	adult	-22.9326	-47.1258
B495	negative	Aug	Molossidae	Molossus	molossus	M	adult	-22.8592	-47.0482
B496	negative	Aug	Molossidae	Eumops	perotis	F	adult	-22.8937	-47.0493
B497	negative	Aug	Molossidae	Molossus	molossus	F	adult	-22.8537	-47.0189
B498	negative	Aug	Molossidae	Molossus	rufus	M	adult	-22.893	-47.1493
B499	negative	Aug	Phyllostomidae	Phyllostomus	discolor	M	adult	-22.878	-47.0506
B500	negative	Aug	Molossidae	Molossus	molossus	M	adult	-22.89	-47.0552
B501	negative	Sept	Molossidae	Molossus	molossus	M	adult	-22.2961	-51.3858
B502	negative	Sept	Phyllostomidae	Artibeus	lituratus	F	adult	-22.8555	-47.0656
B503	negative	Sept	Molossidae	Molossus	molossus	F	juvenile	-22.9061	-47.1116
B504	negative	Sept	vespertilionidae	Myotis	nigricans	NI	NI	-22.9141	-47.0946
B505	negative	Sept	vespertilionidae	Myotis	nigricans	F	NI	-22.9141	-47.0946
B506	discarded	Sept	Phyllostomidae	Platyrrhinus	lineatus	NI	NI	-22.8154	-47.0954
B507	negative	Sept	Molossidae	Molossus	rufus	M	adult	-22.861	-47.1443
B508	negative	Sept	Vespertilionidae	Myotis	sp	M	adult	-22.8436	-47.1191
B509	negative	Sept	Molossidae	Cynomops	planirostris	F	juvenile	-22.8646	-47.0275
B510	negative	Sept	phyllostomidae	Glossophaga	soricina	F	NI	-22.89	-47.0568
B511	negative	Sept	Phyllostomidae	Phyllostomus	discolor	M	adult	-22.9069	-47.0475
B512	negative	Sept	Phyllostomidae	Glossophaga	soricina	M	adult	-22.8111	-47.0714
B513	negative	Sept	Molossidae	Eumops	glaucinus	F	adult	-22.8627	-47.145
B514	negative	Sept	Molossidae	Cynomops	planirostris	M	adult	-23.0073	-46.9757
B515	negative	Sept	Molossidae	Molossus	molossus	F	adult	-22.8537	-47.0189
B516	discarded	Sept	Molossidae	Molossus	molossus	F	NI	-22.9074	-46.9516
B517	positive	Sept	Vespertilionidae	Myotis	nigricans	F	adult	-22.9141	-47.0946
B518	negative	Sept	Molossidae	Cynomops	planirostris	M	adult	-23.0018	-47.1086
B519	negative	Sept	Molossidae	Molossus	rufus	F	adult	-22.965	-47.1982
B520	negative	Sept	Phyllostomidae	Phyllostomus	discolor	F	adult	-22.9069	-47.0475
B521	positive	Sept	Phyllostomidae	Artibeus	lituratus	F	adult	-22.8749	-47.1077
B522	negative	Sept	Molossidae	Molossus	molossus	M	adult	-22.8928	-47.1494
B523	positive	Sept	Molossidae	Tadarida	brasiliensis	M	adult	-22.8941	-47.0584
B524	negative	Sept	Molossidae	Molossus	molossus	M	juvenile	-22.9573	-47.0485
B525	negative	Sept	Phyllostomidae	Glossophaga	soricina	M	adult	-22.796	-47.0359
B526	negative	Sept	phyllostomidae	Glossophaga	soricina	F	adult	-22.796	-47.0359
B527	negative	Sept	Phyllostomidae	Glossophaga	soricina	M	adult	-22.9121	-47.103
B528	negative	Sept	Molossidae	Molossus	molossus	F	adult	-22.8452	-47.0791
B529	negative	Sept	Phyllostomidae	Glossophaga	soricina	F	adult	-22.92	-47.0532
B530	negative	Sept	Molossidae	Cynomops	planirostris	F	juvenile	-22.9051	-47.0618
B531	discarded	Sept	Molossidae	Molossus	Molossus	M	adult	-22.9105	-47.0814
B532	negative	Sept	Molossidae	Cynomops	planirostris	F	adult	-22.8789	-47.0328
B533	negative	Sept	Phyllostomidae	Artibeus	lituratus	M	adult	-22.9119	-47.0312
B534	negative	Sept	Molossidae	Molossus	molossus	F	adult	-22.9065	-47.0295
B535	discarded	Sept	Molossidae	Molossus	molossus	F	adult	-22.9276	-47.0927
B536	negative	Sept	Molossidae	Molossus	molossus	M	adult	-22.9607	-47.1988
B537	negative	Sept	Molossidae	Eumops	perotis	M	juvenile	-22.9537	-47.1631
B538	negative	Sept	Molossidae	Eumops	perotis	M	NI	-23.0082	-47.1376
B539	negative	Sept	Molossidae	Molossus	molossus	M	juvenile	-22.8646	-47.0275
B540	negative	Sept	Molossidae	Molossus	molossus	F	adult	-22.8324	-47.098
B541	negative	Sept	Molossidae	Molossus	molossus	M	adult	-22.9607	-47.1988
B542	negative	Sept	Molossidae	Cynomops	planirostris	F	adult	-22.901	-47.0428
B543	negative	Sept	Molossidae	Molossus	molossus	M	adult	-23.771	-46.7031
B544	negative	Sept	Molossidae	Molossus	molossus	M	adult	-22.8895	-46.9541
B545	negative	Sept	Phyllostomidae	Glossophaga	soricina	F	adult	-22.8236	-47.0612
B546	negative	Sept	Molossidae	Molossus	molossus	M	adult	-22.8236	-47.0612
B547	negative	Sept	Molossidae	Molossus	molossus	F	adult	-22.9306	-47.0364
B548	negative	Sept	Molossidae	Molossus	molossus	M	adult	-22.8765	-47.0312
B549	negative	Sept	Vespertilionidae	Eptesicus	furinalis	F	adult	-22.823	-47.0759
B550	negative	Sept	Molossidae	Molossus	molossus	M	juvenile	-22.9848	-47.1006
B551	negative	Sept	Molossidae	Eumops	perotis	M	adult	-22.9402	-47.103
B552	negative	Sept	Molossidae	Molossus	molossus	M	adult	-22.856	-47.0424
B553	negative	Sept	Molossidae	Cynomops	planirostris	F	adult	-22.769	-46.949
B554	discarded	Sept	Vespertilionidae	Lasiurus	ega	F	NI	-22.9211	-47.0474
B555	negative	Sept	Molossidae	Molossus	molossus	M	adult	-22.8646	-47.0275
B556	negative	Sept	Phyllostomidae	Artibeus	lituratus	F	adult	-22.8928	-47.0467
B557	negative	Sept	Molossidae	Molossus	molossus	M	adult	-22.8442	-47.1147
B558	negative	Sept	Vespertilionidae	Myotis	nigricans	M	adult	-22.7794	-47.0871
B559	negative	Sept	Molossidae	Molossus	molossus	M	adult	-22.9323	-47.1263
B560	negative	Sept	Phyllostomidae	Glossophaga	soricina	M	adult	-22.8176	-47.0068
B561	positive	Sept	Vespertilionidae	Eptesicus	furinalis	M	adult	-22.886	-46.9612
B562	negative	Sept	Molossidae	Molossus	molossus	M	adult	-22.7993	-47.0267
B563	negative	Sept	Molossidae	Molossus	molossus	F	adult	-22.7843	-47.0655
B564	negative	Sept	Molossidae	Tadarida	brasiliensis	F	adult	-22.8993	-47.089
B565	negative	Sept	Vespertilionidae	Myotis	sp	M	adult	-22.7854	-47.064
B566	negative	Sept	Molossidae	Molossus	molossus	F	adult	-22.8231	-47.088
B567	negative	Sept	Molossidae	Cynomops	planirostris	F	adult	-22.9362	-47.0561
B568	negative	Sept	Molossidae	Cynomops	planirostris	M	adult	-22.7873	-47.0725
B569	negative	Sept	Vespertilionidae	Eptesicus	furinalis	F	adult	-22.8271	-47.1037
B570	discarded	Sept	Vespertilionidae	Eptesicus	furinalis	F	adult	-22.9313	-47.179
B571	negative	Sept	Molossidae	Molossus	molossus	M	adult	-22.9099	-47.0626
B572	negative	Sept	Vespertilionidae	Eptesicus	furinalis	NI	NI	-22.9096	-47.0498
B573	discarded	Sept	Molossidae	Cynomops	planirostris	M	adult	-22.9368	-47.0642
B574	negative	Sept	Vespertilionidae	Myotis	nigricans	F	pups	-22.7899	-47.0994
B575	negative	Sept	Phyllostomidae	Glossophaga	soricina	M	adult	-22.9379	-47.0545
B576	discarded	Sept	Phyllostomidae	Glossophaga	soricina	NI	NI	-22.8885	-47.0452
B577	discarded	Sept	Vespertilionidae	Myotis	nigricans	M	NI	-22.8056	-47.0672
B578	discarded	Sept	Phyllostomidae	Platyrrhinus	lineatus	NI	NI	-22.8936	-47.1025
B579	discarded	Sept	Molossidae	Eumops	sp	NI	NI	-22.8537	-47.0189
B580	negative	Sept	Molossidae	Molossus	molossus	M	adult	-22.8286	-47.0887
B581	negative	Oct	Phyllostomidae	Artibeus	lituratus	M	adult	-22.8484	-47.1468
B582	negative	Oct	Molossidae	Molossus	rufus	F	juvenile	-22.9272	-47.1254
B583	negative	Oct	Molossidae	Molossus	molossus	F	adult	-22.8537	-47.0189
B584	negative	Oct	Molossidae	Molossus	molossus	F	adult	-22.8279	-47.0299
B585	discarded	Oct	Molossidae	Molossus	molossus	M	NI	-22.856	-47.0424
B586	negative	Oct	Molossidae	Cynomops	planirostris	F	juvenile	-22.847	-47.0507
B587	discarded	Oct	Molossidae	Cynomops	planirostris	F	juvenile	-22.894	-47.1534
B588	negative	Oct	Molossidae	Molossus	molossus	M	juvenile	-22.9427	-47.0542
B589	negative	Oct	Molossidae	Molossus	molossus	M	adult	-22.7731	-47.0904
B590	discarded	Oct	Molossidae	Cynomops	planirostris	F	juvenile	-22.8809	-47.1225
B591	discarded	Oct	Molossidae	Molossus	molossus	M	adult	-22.8792	-47.0226
B592	negative	Oct	Molossidae	Molossus	molossus	F	adult	-22.9105	-47.0597
B593	negative	Oct	Molossidae	Cynomops	planirostris	F	adult	-22.8809	-47.1225
B594	negative	Oct	Molossidae	Molossus	molossus	M	adult	-22.87	-46.9578
B595	negative	Oct	Molossidae	Molossus	molossus	M	adult	-22.8767	-46.969
B596	negative	Oct	Phyllostomidae	Artibeus	lituratus	M	adult	-22.9043	-47.052
B597	discarded	Oct	Phyllostomidae	Glossophaga	soricina	M	NI	-22.8772	-47.0529
B598	negative	Oct	Phyllostomidae	Artibeus	lituratus	M	juvenile	-22.9026	-47.075
B599	negative	Oct	Molossidae	Molossus	rufus	F	adult	-22.9051	-47.0613
B600	negative	Oct	Molossidae	Cynomops	planirostris	M	juvenile	-22.9051	-47.0613
B601	negative	Oct	Molossidae	Molossus	molossus	M	adult	-22.9344	-47.07
B602	negative	Oct	Molossidae	Molossus	molossus	M	adult	-22.8502	-47.0563
B603	negative	Oct	Phyllostomidae	Artibeus	lituratus	F	adult	-22.9026	-47.075
B604	negative	Oct	Phyllostomidae	Glossophaga	soricina	M	adult	-22.903	-47.0513
B605	negative	Oct	Vespertilionidae	Myotis	Nigricans	M	adult	-22.8452	-47.0791
B606	negative	Oct	Vespertilionidae	Myotis	albescens	F	adult	-22.7488	-47.0543
B607	discarded	Oct	Molossidae	Cynomops	planirostris	NI	NI	-22.8779	-46.9668
B608	negative	Oct	Molossidae	Cynomops	planirostris	F	adult	-22.8304	-47.0831
B609	negative	Oct	Molossidae	Cynomops	planirostris	F	adult	-22.8155	-47.0766
B610	negative	Oct	Molossidae	Cynomops	planirostris	F	adult	-22.8784	-47.0497
B611	negative	Oct	Molossidae	Molossus	temminckii	F	adult	-22.8784	-47.0497
B612	negative	Oct	Molossidae	Nyctinomops	laticaudatus	M	adult	-22.9453	-47.098
B613	negative	Oct	Molossidae	Cynomops	planirostris	F	adult	-23.6158	-46.6856
B614	negative	Oct	Molossidae	Molossus	molossus	F	adult	-22.8909	-46.9817
B615	negative	Oct	Molossidae	Molossus	molossus	F	adult	-22.7878	-47.0721
B616	negative	Oct	Molossidae	Molossus	molossus	M	adult	-22.8056	-47.0672
B617	negative	Oct	Molossidae	Molossus	molossus	M	adult	-22.9469	-47.0868
B618	negative	Oct	Molossidae	Molossus	molossus	F	NI	-22.8072	-47.0746
B619	negative	Oct	Molossidae	Molossus	molossus	M	adult	-22.7843	-47.0655
B620	negative	Oct	Molossidae	Molossus	molossus	M	adult	-22.799	-47.0843
B621	negative	Oct	Molossidae	Molossus	rufus	M	adult	-22.7919	-47.0746
B622	negative	Oct	Molossidae	Nyctinomops	aurispinosus	M	adult	-22.8993	-47.089
B623	negative	Oct	Molossidae	Molossus	molossus	M	adult	-22.8001	-47.0752
B624	negative	Oct	Molossidae	Molossus	rufus	M	adult	-22.96	-47.1172
B625	negative	Oct	Molossidae	Cynomops	planirostris	F	juvenile	-22.9099	-47.0626
B626	negative	Oct	Molossidae	Molossus	molossus	M	adult	-22.8196	-47.0263
B627	negative	Oct	Vespertilionidae	Myotis	albescens	M	juvenile	-22.9096	-47.084
B628	negative	Oct	Molossidae	Molossus	molossus	F	adult	-22.8913	-47.05
B629	negative	Oct	Molossidae	Molossus	molossus	F	adult	-22.9051	-47.0613
B630	negative	Oct	Molossidae	Cynomops	planirostris	F	adult	-22.8817	-47.123
B631	negative	Oct	Molossidae	Molossus	molossus	F	adult	-22.9279	-47.0243
B632	negative	Oct	Molossidae	Eumops	perotis	F	adult	-22.9183	-47.0603
B633	negative	Oct	Molossidae	Molossus	molossus	M	adult	-22.8469	-47.0609
B634	negative	Oct	Molossidae	Cynomops	planirostris	F	adult	-22.9223	-47.1161
B635	negative	Oct	Phyllostomidae	Glossophaga	soricina	M	adult	-22.8652	-47.0451
B636	negative	Oct	Molossidae	Molossus	molossus	M	adult	-22.7976	-46.992
B637	negative	Oct	Molossidae	Cynomops	planirostris	M	adult	-22.9084	-47.1178
B638	negative	Oct	Phyllostomidae	Glossophaga	soricina	M	adult	-22.8652	-47.0451
B639	negative	Oct	Molossidae	Tadarida	brasiliensis	F	adult	-22.8573	-47.0709
B640	negative	Oct	phyllostomidae	Glossophaga	soricina	M	adult	-22.8652	-47.0451
B641	positive	Oct	Vespertilionidae	Myotis	nigricans	F	adult	-22.7766	-47.0912
B642	negative	Oct	Molossidae	Nyctinomops	laticaudatus	F	NI	-22.8628	-47.0429
B643	negative	Oct	Molossidae	Nyctinomops	laticaudatus	M	juvenile	-22.911	-47.096
B644	negative	Oct	Molossidae	Nyctinomops	laticaudatus	F	juvenile	-22.9185	-47.0529
B645	negative	Oct	Molossidae	Nyctinomops	laticaudatus	F	juvenile	-22.8928	-47.0356
B646	negative	Oct	Molossidae	Cynomops	planirostris	F	adult	-22.8258	-47.0774
B647	negative	Oct	Molossidae	Molossus	molossus	F	adult	-22.9478	-47.1129
B648	negative	Oct	Molossidae	Nyctinomops	laticaudatus	M	adult	-22.8492	-47.053
B649	negative	Oct	Molossidae	Molossus	rufus	M	adult	-22.9728	-47.0695
B650	negative	Oct	Molossidae	Molossus	molossus	F	adult	-22.9228	-47.1166
B651	negative	Oct	NI	NI	NI	NI	NI	-22.9175	-47.0745
B652	negative	Oct	Molossidae	Molossus	molossus	F	adult	-22.9123	-47.1073
B653	negative	Oct	Molossidae	Molossus	molossus	F	adult	-22.7901	-47.0723
B654	negative	Oct	Molossidae	Molossus	rufus	M	adult	-22.8805	-47.0611
B655	negative	Oct	Vespertilionidae	Eptesicus	furinalis	M	adult	-22.8051	-47.0759
B656	negative	Oct	Molossidae	Molossus	molossus	F	adult	-22.8537	-47.0189
B657	negative	Oct	Vespertilionidae	Myotis	albescens	M	juvenile	-22.8025	-47.0745
B658	negative	Oct	Vespertilionidae	Myotis	albescens	M	juvenile	-22.8179	-47.0819
B659	negative	Oct	Molossidae	Molossus	rufus	F	adult	-22.9697	-47.1646
B660	negative	Oct	Molossidae	Molossus	rufus	M	adult	-22.8931	-47.1182
B661	negative	Oct	Vespertilionidae	Myotis	albescens	M	adult	-22.8338	-47.0832
B662	negative	Oct	Molossidae	Molossus	molossus	F	adult	-23.5307	-46.6258
B663	negative	Oct	Molossidae	Molossus	rufus	M	adult	-22.9328	-47.1174
B664	negative	Oct	Molossidae	Cynomops	planirostris	F	adult	-22.8452	-47.0791
B665	negative	Oct	Molossidae	Molossus	rufus	M	adult	-22.9425	-47.1225
B666	negative	Oct	Molossidae	Cynomops	planirostris	F	adult	-22.9025	-47.0575
B667	negative	Oct	Phyllostomidae	Glossophaga	soricina	M	adult	-22.9196	-47.0438
B668	negative	Oct	Vespertilionidae	Myotis	albescens	F	adult	-22.8015	-47.0744
B669	negative	Oct	Molossidae	Eumops	glaucinus	F	adult	-22.9327	-47.1181
B670	discarded	Oct	Molossidae	Eumops	glaucinus	M	adult	-22.9157	-47.0925
B671	negative	Oct	Molossidae	Eumops	glaucinus	F	adult	-23.771	-46.7031
B672	negative	Oct	Molossidae	Molossus	molossus	F	adult	-22.8076	-47.0666
B673	negative	Oct	Molossidae	Molossus	molossus	M	adult	-22.9352	-47.1814
B674	negative	Nov	Molossidae	Molossus	molossus	F	adult	-23.0082	-47.1376
B675	negative	Nov	Molossidae	Molossus	molossus	F	adult	-22.9284	-47.1625
B676	negative	Nov	Molossidae	Molossus	molossus	M	adult	-22.8863	-47.0665
B677	negative	Nov	Molossidae	Cynomops	planirostris	M	adult	-22.8919	-46.9537
B678	negative	Nov	Molossidae	Molossus	molossus	M	adult	-22.8228	-47.0743
B679	negative	Nov	Molossidae	Cynomops	planirostris	F	adult	-22.8235	-47.0744
B680	negative	Nov	Molossidae	Molossops	temminckii	M	adult	-22.8064	-47.0678
B681	negative	Nov	Molossidae	Molossus	molossus	F	adult	-22.8252	-47.0775
B682	negative	Nov	Molossidae	Cynomops	planirostris	F	adult	-22.9859	-47.0925
B683	negative	Nov	Molossidae	Molossus	molossus	F	adult	-22.8522	-47.0465
B684	negative	Nov	Molossidae	Cynomops	planirostris	F	adult	-22.8673	-47.0459
B685	negative	Nov	Molossidae	Molossus	molossus	F	adult	-22.8522	-47.0465
B686	negative	Nov	Molossidae	Molossus	rufus	F	adult	-22.9554	-47.0893
B687	negative	Nov	Molossidae	Molossus	molossus	F	adult	-22.8572	-47.0701
B688	discarded	Nov	Vespertilionidae	Myotis	sp	F	adult	-22.9307	-47.0173
B689	negative	Nov	Vespertilionidae	Myotis	sp	F	juvenile	-22.8262	-47.0777
B690	negative	Nov	Molossidae	Molossus	molossus	F	adult	-22.9181	-47.0956
B691	negative	Nov	Phyllostomidae	Glossophaga	soricina	F	adult	-22.859	-47.0359
B692	negative	Nov	Molossidae	Molossus	molossus	F	adult	-22.7996	-47.0753
B693	negative	Nov	Phyllostomidae	Glossophaga	soricina	M	adult	-22.8452	-47.0791
B694	discarded	Nov	Molossidae	Eumops	perotis	F	adult	-22.8236	-47.0612
B695	negative	Nov	Molossidae	Molossus	rufus	F	adult	-22.9478	-47.1129
B696	negative	Nov	Molossidae	Molossus	rufus	F	adult	-22.889	-47.0676
B697	negative	Nov	Molossidae	Cynomops	planirostris	F	adult	-22.8058	-47.0665
B698	negative	Nov	Vespertilionidae	Histiotus	velatus	F	adult	-22.8971	-47.1526
B699	negative	Nov	Vespertilionidae	Histiotus	velatus	M	juvenile	-22.8971	-47.1526
B700	negative	Nov	Vespertilionidae	Eptesicus	furinalis	F	adult	-22.7341	-47.0692
B701	negative	Nov	Molossidae	Cynomops	planirostris	M	adult	-22.8536	-46.9754
B702	positive	Nov	Vespertilionidae	Myotis	nigricans	M	adult	-22.8783	-47.0321
B703	negative	Nov	Molossidae	Molossus	molossus	M	adult	-22.8037	-47.064
B704	negative	Nov	Molossidae	Eumops	glaucinus	M	adult	-22.8953	-47.1013
B705	negative	Nov	Molossidae	Molossus	molossus	M	adult	-22.941	-47.192
B706	negative	Nov	Molossidae	Eumops	glaucinus	M	adult	-22.8893	-46.9751
B707	negative	Nov	Molossidae	Cynomops	planirostris	M	juvenile	-22.9396	-47.0586
B708	negative	Nov	Molossidae	Molossus	molossus	NI	adult	-22.7996	-47.0753
B709	negative	Nov	Molossidae	Molossus	molossus	F	adult	-22.8066	-47.077
B710	negative	Nov	Vespertilionidae	Lasiurus	blossevillii	F	adult	-23.771	-46.7031
B711	negative	Nov	Phyllostomidae	NI	NI	F	pups	-22.8767	-47.0533
B712	negative	Nov	Molossidae	Cynomops	planirostris	M	adult	-22.9223	-47.1161
B713	negative	Nov	Molossidae	Molossus	molossus	F	adult	-22.8179	-47.0733
B714	negative	Nov	Phyllostomidae	Glossophaga	soricina	M	adult	-22.887	-47.0859
B715	negative	Nov	Molossidae	Cynomops	planirostris	M	adult	-22.9044	-47.0015
B716	negative	Nov	Molossidae	Molossus	molossus	F	adult	-22.8896	-47.0497
B717	negative	Nov	Vespertilionidae	Myotis	sp	M	juvenile	-22.823	-47.0759
B718	negative	Nov	Molossidae	Cynomops	planirostris	M	adult	-22.9044	-47.0015
B719	negative	Nov	Molossidae	NI	NI	M	pups	-22.828	-47.0953
B720	negative	Nov	Molossidae	Molossus	molossus	F	adult	-22.9399	-47.118
B721	negative	Nov	Vespertilionidae	Myotis	nigricans	F	juvenile	-22.8163	-47.0944
B722	negative	Nov	Molossidae	Molossus	molossus	F	adult	-22.9093	-47.0752
B723	negative	Nov	Vespertilionidae	Myotis	nigricans	F	juvenile	-22.9299	-47.0762
B724	negative	Nov	Vespertilionidae	Myotis	nigricans	M	juvenile	-22.8215	-47.0763
B725	negative	Nov	Vespertilionidae	Eptesicus	furinalis	F	adult	-22.8058	-47.0716
B726	discarded	Nov	Molossidae	Eumops	glaucinus	F	adult	-22.8986	-47.1016
B727	negative	Nov	Molossidae	Molossus	molossus	M	adult	-22.8932	-47.0938
B728	negative	Nov	Vespertilionidae	Myotis	nigricans	M	adult	-22.9615	-47.0514
B729	negative	Nov	Molossidae	Molossus	molossus	M	adult	-22.8011	-47.0697
B730	discarded	Nov	Molossidae	Cynomops	planirostris	F	adult	-22.8452	-47.0791
B731	discarded	Nov	Vespertilionidae	Myotis	sp	F	juvenile	-22.8013	-47.0876
B732	discarded	Nov	Vespertilionidae	Myotis	nigricans	NI	adult	-22.9665	-47.0735
B733	negative	Nov	Molossidae	Molossus	rufus	M	juvenile	-22.9435	-47.1043
B734	discarded	Nov	Molossidae	Cynomops	planirostris	F	adult	-22.8441	-47.0525
B735	discarded	Nov	Vespertilionidae	Histiotus	velatus	F	adult	-22.801	-47.0701
B736	discarded	Nov	Vespertilionidae	Histiotus	velatus	M	juvenile	-22.7918	-47.0966
B737	discarded	Nov	Vespertilionidae	Histiotus	velatus	F	pups	-22.801	-47.0701
B738	discarded	Nov	Molossidae	NI	NI	F	pups	-22.8452	-47.0791
B739	discarded	Nov	Molossidae	Molossus	molossus	F	adult	-22.7875	-47.0437
B740	negative	Nov	Molossidae	Cynomops	planirostris	M	juvenile	-22.8294	-47.1019
B741	discarded	Nov	Phyllostomidae	Glossophaga	soricina	M	adult	-22.9208	-47.0429
B742	discarded	Nov	Vespertilionidae	Histiotus	velatus	M	juvenile	-22.8242	-47.1043
B743	discarded	Nov	Molossidae	NI	NI	M	pups	-22.8592	-47.0343
B744	discarded	Nov	Molossidae	Molossus	molossus	M	adult	-22.9548	-47.1932
B745	discarded	Nov	Molossidae	Cynomops	planirostris	F	adult	-22.9029	-47.0837
B746	discarded	Nov	Molossidae	Cynomops	planirostris	F	adult	-22.9029	-47.0837
B747	discarded	Nov	Molossidae	Eumops	glaucinus	F	adult	-22.9656	-47.0698
B748	discarded	Nov	Molossidae	Eumops	glaucinus	F	adult	-22.8855	-47.0713
B749	discarded	Nov	Molossidae	Eumops	glaucinus	M	adult	-22.8616	-47.032
B750	discarded	Nov	Molossidae	Molossus	rufus	M	juvenile	-22.9296	-47.0232
B751	negative	Nov	Molossidae	Cynomops	planirostris	F	adult	-22.8893	-46.9433
B752	discarded	Nov	Molossidae	Molossus	molossus	M	adult	-22.9051	-47.0613
B753	discarded	Nov	Vespertilionidae	Eptesicus	furinalis	F	juvenile	-22.8867	-46.984
B754	discarded	Nov	Molossidae	Cynomops	Planirostris	M	juvenile	-22.9396	-47.0586
B755	discarded	Nov	Vespertilionidae	Myotis	nigricans	M	juvenile	-22.8425	-47.1387
B756	discarded	Nov	Molossidae	Promops	nasutus	F	adult	-22.8319	-47.0952
B757	discarded	Nov	Molossidae	Cynomops	planirostris	F	adult	-22.9017	-47.1042
B758	negative	Nov	Vespertilionidae	Myotis	nigricans	M	juvenile	-23.771	-46.7031
B759	discarded	Nov	Vespertilionidae	Eptesicus	furinalis	M	juvenile	-22.8386	-47.0557
B760	negative	Nov	Molossidae	Molossus	molossus	M	juvenile	-22.8056	-47.0672
B761	negative	Nov	Molossidae	Molossus	rufus	M	juvenile	-22.9452	-47.1016
B762	negative	Nov	Molossidae	Molossus	rufus	F	juvenile	-22.8286	-47.0806
B763	negative	Nov	Vespertilionidae	Histiotus	velatus	F	juvenile	-22.8012	-47.0701
B764	negative	Nov	Molossidae	Molossus	molossus	NI	adult	-22.82	-47.0905
B765	negative	Nov	Molossidae	Cynomops	planirostris	M	adult	-22.9218	-47.0425
B766	negative	Nov	Vespertilionidae	NI	NI	F	juvenile	-22.8224	-47.0745
B767	negative	Nov	Molossidae	Molossus	molossus	F	adult	-22.9471	-47.1739
B768	negative	Nov	Vespertilionidae	NI	NI	F	adult	-22.7873	-47.0725
B769	negative	Nov	Molossidae	Cynomops	planirostris	F	juvenile	-22.8877	-47.0368
B770	negative	Nov	Vespertilionidae	Eptesicus	furinalis	M	juvenile	-22.9051	-47.0613
B771	negative	Nov	Molossidae	Molossus	molossus	M	adult	-22.9548	-47.1932
B772	negative	Nov	Vespertilionidae	NI	NI	F	pups	-22.8892	-47.0687
B773	negative	Nov	Molossidae	Molossus	molossus	F	pups	-22.9034	-47.0404
B774	negative	Nov	Molossidae	Cynomops	planirostris	M	adult	-22.7878	-47.0651
B775	negative	Nov	Molossidae	Molossus	molossus	M	adult	-22.8718	-47.1404
B776	negative	Nov	Molossidae	Molossus	molossus	F	juvenile	-22.8452	-47.0791
B777	negative	Nov	Molossidae	Cynomops	planirostris	M	adult	-22.7944	-47.0891
B778	discarded	Nov	Molossidae	Molossus	molossus	NI	adult	-22.9556	-47.1827
B779	negative	Nov	Molossidae	Molossus	molossus	M	adult	-22.9208	-47.0429
B780	negative	Nov	Phyllostomidae	Artibeus	sp	NI	NI	-22.8993	-47.089
B781	negative	Nov	Molossidae	Molossus	molossus	M	adult	-22.8319	-47.0982
B782	negative	Nov	Molossidae	Molossus	molossus	F	adult	-22.8826	-47.1207
B783	negative	Nov	Vespertilionidae	Histiotus	velatus	F	juvenile	-22.7873	-47.0439
B784	negative	Nov	Molossidae	Molossus	molossus	F	adult	-22.8954	-47.1538
B785	negative	Nov	Vespertilionidae	Histiotus	velatus	M	juvenile	-22.796	-47.0359
B786	discarded	Nov	Molossidae	Cynomops	planirostris	F	juvenile	-22.8271	-47.1037
B787	negative	Nov	Vespertilionidae	Eptesicus	furinalis	M	juvenile	-22.8452	-47.0791
B788	negative	Nov	Molossidae	Molossus	molossus	F	adult	-22.8452	-47.0791
B789	negative	Nov	Molossidae	Molossus	molossus	M	adult	-22.8627	-47.145
B790	negative	Nov	Phyllostomidae	Glossophaga	soricina	M	adult	-22.9038	-47.004
B791	discarded	Dec	Vespertilionidae	Eptesicus	furinalis	F	juvenile	-22.8228	-47.0743
B792	negative	Dec	Molossidae	NI	NI	M	pups	-22.832	-47.0955
B793	negative	Dec	Molossidae	Molossus	molossus	M	adult	-22.7944	-47.0857
B794	negative	Dec	Vespertilionidae	Myotis	nigricans	F	juvenile	-22.9234	-47.0178
B795	negative	Dec	Vespertilionidae	Myotis	nigricans	F	juvenile	-22.834	-47.075
B796	negative	Dec	Molossidae	Molossus	molossus	M	adult	-22.7881	-47.0657
B797	discarded	Dec	Molossidae	Molossus	molossus	NI	adult	-22.9833	-47.0906
B798	negative	Dec	Molossidae	molossus	molossus	M	juvenile	-22.9115	-47.03
B799	negative	Dec	Molossidae	Molossus	molossus	M	juvenile	-22.9115	-47.03
B800	negative	Dec	Phyllostomidae	Artibeus	lituratus	F	juvenile	-22.8279	-47.0768
B801	negative	Dec	Molossidae	Molossus	molossus	F	juvenile	-22.8167	-47.0274
B802	discarded	Dec	NI	NI	NI	NI	NI	-22.9194	-47.0437
B803	negative	Dec	Vespertilionidae	Myotis	sp	F	adult	-22.8884	-46.9994
B804	negative	Dec	Molossidae	Molossus	molossus	F	adult	-22.8801	-46.9696
B805	negative	Dec	Phyllostomidae	NI	NI	M	pups	-22.8668	-46.9693
B806	negative	Dec	Molossidae	Molossus	molossus	M	adult	-22.8823	-47.0437
B807	discarded	Dec	Vespertilionidae	Myotis	sp	NI	NI	-22.7872	-47.0399
B808	discarded	Dec	Molossidae	Cynomops	planirostris	F	adult	-22.9565	-47.1034
B809	discarded	Dec	Molossidae	Molossus	sp	NI	NI	-22.8006	-47.0159
B810	negative	Dec	Molossidae	Molossus	molossus	F	adult	-22.8178	-47.0815
B811	negative	Dec	Molossidae	NI	NI	M	pups	-22.8243	-47.0906
B812	negative	Dec	Molossidae	Molossus	rufus	F	adult	-22.9059	-47.0649
B813	negative	Dec	Molossidae	Cynomops	planirostris	F	adult	-22.9476	-47.0336
B814	negative	Dec	Molossidae	Molossus	molossus	M	adult	-22.8452	-47.0791
B815	negative	Dec	Molossidae	Molossus	molossus	M	adult	-22.7794	-47.0871
B816	discarded	Dec	NI	NI	NI	NI	NI	-22.9622	-47.046
B817	negative	Dec	Vespertilionidae	Myotis	nigricans	F	adult	-22.9605	-47.182
B818	negative	Dec	Vespertilionidae	Eptesicus	furinalis	M	juvenile	-22.8058	-47.0716
B819	negative	Dec	Vespertilionidae	Eptesicus	furinalis	M	juvenile	-22.857	-46.9729
B820	negative	Dec	Molossidae	Cynomops	planirostris	M	juvenile	-22.8314	-47.0754
B821	negative	Dec	Molossidae	NI	NI	NI	NI	-22.8587	-47.0517
B822	negative	Dec	Molossidae	Cynomops	planirostris	M	juvenile	-22.8592	-47.0338
B823	negative	Dec	Molossidae	Cynomops	planirostris	F	adult	-22.8789	-47.0328
B824	negative	Dec	Molossidae	Molossus	molossus	F	juvenile	-22.899	-47.0444
B825	negative	Dec	Phyllostomidae	Platyrrhinus	lineatus	F	adult	-22.8767	-47.0533
B826	negative	Dec	Molossidae	Cynomops	planirostris	F	adult	-22.8177	-47.0886
B827	negative	Dec	Vespertilionidae	Lasiurus	blossevillii	M	juvenile	-22.7378	-47.0661
B828	negative	Dec	Molossidae	Cynomops	planirostris	M	juvenile	-22.8314	-47.0754
B829	negative	Dec	Vespertilionidae	Eptesicus	furinalis	F	juvenile	-22.9051	-47.0613
B830	negative	Dec	Vespertilionidae	Eptesicus	furinalis	F	adult	-22.8271	-47.1037
B831	negative	Dec	Vespertilionidae	Eptesicus	furinalis	M	juvenile	-22.9099	-47.0626
B832	negative	Dec	Molossidae	Molossus	rufus	M	juvenile	-22.8866	-46.9535
B833	negative	Dec	Molossidae	Molossus	molossus	F	adult	-22.9721	-47.0828
B834	negative	Dec	Vespertilionidae	Lasiurus	blossevillii	F	juvenile	-22.9314	-47.1831
B835	negative	Dec	Molossidae	Cynomops	planirostris	M	juvenile	-22.7918	-47.0966
B836	negative	Dec	Molossidae	Cynomops	planirostris	M	juvenile	-22.8283	-47.0741
B837	negative	Dec	Molossidae	Molossus	molossus	F	juvenile	-22.9539	-47.0371
B838	negative	Dec	Molossidae	Molossus	rufus	M	juvenile	-22.9209	-47.0426
B839	negative	Dec	Molossidae	Molossus	molossus	F	juvenile	-22.8993	-47.089
B840	discarded	Dec	Molossidae	Molossus	molossus	M	adult	-22.9721	-47.0828
B841	discarded	Dec	Molossidae	Molossus	molossus	M	adult	-22.7742	-47.0929
B842	discarded	Dec	Molossidae	Molossus	molossus	M	juvenile	-22.9365	-47.1204
B843	discarded	Dec	Molossidae	Molossus	molossus	NI	adult	-22.8262	-47.0777
B844	negative	Dec	Vespertilionidae	Eptesicus	furinalis	F	adult	-22.8304	-47.1048
B845	negative	Dec	Molossidae	Molossus	molossus	M	juvenile	-22.8568	-47.0371
B846	negative	Dec	Vespertilionidae	Eptesicus	sp	F	juvenile	-22.823	-47.0759
B847	negative	Dec	Molossidae	Molossus	rufus	M	juvenile	-22.8925	-47.047
B848	negative	Dec	Molossidae	Molossus	molossus	M	juvenile	-22.8298	-47.1037
B849	negative	Dec	Molossidae	Molossus	molossus	F	juvenile	-22.9309	-47.0624
B850	negative	Dec	Molossidae	Molossus	rufus	M	juvenile	-22.8965	-47.0828
B851	negative	Dec	Molossidae	Molossus	rufus	M	juvenile	-22.9014	-47.0588
B852	negative	Dec	Molossidae	Molossus	molossus	F	juvenile	-22.7776	-47.0894
B853	negative	Dec	Molossidae	Molossus	molossus	F	juvenile	-22.8304	-47.1048
B854	discarded	Dec	Molossidae	Molossus	molossus	M	adult	-22.804	-47.0846
B855	negative	Dec	Molossidae	Molossus	molossus	M	juvenile	-22.9231	-47.0439
B856	negative	Dec	Molossidae	Cynomops	planirostris	M	juvenile	-22.7772	-47.0908
B857	negative	Dec	Molossidae	Molossus	molossus	F	juvenile	-22.8263	-47.0808
B858	negative	Dec	Molossidae	Molossus	molossus	M	juvenile	-22.8762	-46.9632
B859	negative	Dec	Molossidae	Molossus	molossus	M	juvenile	-22.8239	-47.0822
B860	negative	Dec	Molossidae	Cynomops	planirostris	M	juvenile	-22.9033	-47.0515
B861	negative	Dec	Molossidae	Molossus	molossus	F	juvenile	-22.8304	-47.1048
B862	negative	Dec	Molossidae	Molossus	molossus	M	adult	-22.9558	-47.1028
B863	negative	Dec	Molossidae	Molossus	rufus	M	juvenile	-22.8938	-47.0848
B864	negative	Dec	Molossidae	Molossus	rufus	M	juvenile	-22.8805	-47.0611
B865	negative	Dec	Vespertilionidae	Eptesicus	furinalis	F	juvenile	-22.8559	-47.0628
B866	negative	Dec	Molossidae	Molossus	molossus	M	juvenile	-22.8788	-47.057
B867	negative	Dec	Molossidae	Molossus	molossus	M	juvenile	-22.7396	-47.0678
B868	negative	Dec	Molossidae	Molossus	molossus	F	juvenile	-22.8923	-47.0989
B869	negative	Dec	Molossidae	Molossus	rufus	M	adult	-22.8452	-47.0791
B870	negative	Dec	Molossidae	Molossus	molossus	F	juvenile	-22.7516	-47.0585
B871	negative	Dec	Molossidae	Molossus	molossus	M	juvenile	-22.9565	-47.1034
B872	negative	Dec	Molossidae	Cynomops	planirostris	F	adult	-22.7918	-47.0966
B873	negative	Dec	Molossidae	Molossus	rufus	M	juvenile	-22.9499	-47.1224
B874	negative	Dec	Phyllostomidae	Platyrrhinus	lineatus	F	juvenile	-22.9334	-47.0694
B875	negative	Dec	Molossidae	Molossus	molossus	F	adult	-22.8485	-47.0353
B876	discarded	Dec	Molossidae	Molossus	molossus	F	juvenile	-22.8834	-47.0595
B877	negative	Dec	Molossidae	Cynomops	planirostris	M	adult	-22.7873	-47.0725
B878	negative	Dec	Molossidae	Molossus	molossus	F	juvenile	-22.8265	-47.0898
B879	negative	Dec	Molossidae	Molossus	molossus	M	juvenile	-22.8923	-47.0989
B880	negative	Dec	Molossidae	Cynomops	planirostris	F	juvenile	-22.7795	-47.0908
B881	negative	Dec	Molossidae	Molossus	molossus	F	juvenile	-22.8255	-47.0836
B882	negative	Dec	Molossidae	Molossus	molossus	M	juvenile	-22.8195	-47.0753
B883	negative	Dec	Molossidae	Molossus	molossus	M	adult	-22.8725	-47.1304
B884	negative	Dec	Phyllostomidae	Glossophaga	soricina	M	pups	-22.9179	-47.1045
B885	negative	Dec	Molossidae	Cynomops	planirostris	F	adult	-22.7873	-47.0725
B886	negative	Dec	Molossidae	Molossus	molossus	F	juvenile	-22.9471	-47.1607
B887	negative	Dec	Molossidae	Molossus	molossus	F	juvenile	-22.8971	-47.1522
B888	negative	Dec	Molossidae	Molossus	molossus	M	adult	-22.851	-47.0559
B889	negative	Dec	Molossidae	Molossus	rufus	F	juvenile	-22.8616	-47.1456
B890	negative	Dec	Molossidae	Molossus	molossus	M	juvenile	-22.9169	-47.0405
B891	negative	Dec	Molossidae	Molossus	molossus	M	juvenile	-22.827	-47.0791
B892	negative	Dec	Molossidae	Cynomops	planirostris	F	juvenile	-22.8235	-47.0744
B893	negative	Dec	Molossidae	Molossus	molossus	M	juvenile	-22.9635	-47.1403
B894	negative	Dec	Molossidae	Molossops	temminckii	M	juvenile	-22.8027	-47.0862
B895	negative	Dec	Vespertilionidae	Histiotus	velatus	M	juvenile	-22.7979	-47.0395
B896	negative	Dec	NI	NI	NI	NI	NI	-22.8142	-47.0697
B897	negative	Dec	Molossidae	Molossus	molossus	M	adult	-22.7771	-47.0915
B898	negative	Dec	Molossidae	Molossus	Molossus	F	adult	-22.7928	-47.0736
B899	negative	Dec	Molossidae	Molossus	molossus	M	juvenile	-22.9646	-47.1383
B900	negative	Dec	Molossidae	Molossus	molossus	F	juvenile	-22.899	-47.0698
B901	negative	Dec	Molossidae	Cynomops	planirostris	M	juvenile	-22.8054	-47.0708
B902	negative	Dec	Molossidae	Molossus	molossus	M	juvenile	-22.9533	-47.09
B903	negative	Dec	Molossidae	Molossus	molossus	M	juvenile	-22.8164	-47.097
B904	negative	Dec	Molossidae	Molossus	rufus	F	juvenile	-22.9192	-47.0611
B905	negative	Dec	Molossidae	Molossus	molossus	M	juvenile	-22.8263	-47.0808
B906	negative	Dec	Vespertilionidae	Myotis	nigricans	F	juvenile	-22.8004	-47.0172
B907	negative	Dec	Molossidae	Eumops	glaucinus	F	adult	-22.9114	-47.0752
B908	negative	Dec	Molossidae	Molossus	molossus	F	adult	-22.8239	-47.0822
B909	negative	Dec	Molossidae	Molossus	molossus	M	juvenile	-22.8224	-47.084
B910	negative	Dec	Molossidae	Molossus	molossus	M	juvenile	-22.7742	-47.0929
B911	negative	Dec	Molossidae	Cynomops	Planirostris	M	juvenile	-22.957	-47.096
B912	negative	Dec	Molossidae	Molossus	molossus	F	adult	-22.7976	-47.0847
B913	negative	Dec	Molossidae	Molossus	molossus	M	juvenile	-22.8756	-47.0406
B914	negative	Dec	Molossidae	Molossus	molossus	M	juvenile	-22.7897	-47.0746
B915	negative	Dec	Molossidae	Cynomops	planirostris	F	adult	-22.9193	-47.038
B916	negative	Dec	Molossidae	Molossus	molossus	M	adult	-22.9123	-47.0022
B917	negative	Dec	Molossidae	Molossus	molossus	M	adult	-22.9123	-47.0022
B918	negative	Dec	Molossidae	Molossus	molossus	M	adult	-22.8585	-46.9783
B919	negative	Dec	Molossidae	Cynomops	planirostris	F	juvenile	-22.8235	-47.0744
B920	negative	Dec	Molossidae	Molossus	molossus	M	juvenile	-22.9204	-47.0269
B921	discarded	Dec	Molossidae	Molossus	molossus	M	adult	-22.8523	-47.0683
B922	negative	Dec	Molossidae	Molossus	molossus	F	juvenile	-22.9127	-47.1155
B923	negative	Dec	Molossidae	Molossus	molossus	F	juvenile	-22.9127	-47.1155
B924	negative	Dec	Molossidae	Molossus	rufus	F	juvenile	-22.8853	-47.0774
B925	negative	Dec	Molossidae	Molossus	Molossus	M	juvenile	-22.8853	-47.0774
B926	negative	Dec	Molossidae	Cynomops	planirostris	F	juvenile	-22.8108	-47.0786
B927	negative	Dec	Vespertilionidae	Myotis	nigricans	M	juvenile	-22.8304	-47.1048
B928	negative	Dec	Molossidae	Molossus	molossus	M	juvenile	-22.8824	-47.0311
B929	negative	Dec	Molossidae	Molossus	molossus	M	juvenile	-22.9009	-47.0716
B930	negative	Dec	Molossidae	Molossus	molossus	M	adult	-22.7874	-47.0388
B931	negative	Dec	Molossidae	Cynomops	planirostris	M	juvenile	-22.9862	-47.1287
B932	negative	Dec	Molossidae	Molossus	molossus	M	juvenile	-22.8911	-47.0399
B933	negative	Dec	Molossidae	Molossus	Molossus	F	juvenile	-22.9332	-47.1254
B934	negative	Dec	Molossidae	Molossus	molossus	F	juvenile	-22.7776	-47.0894
B935	negative	Dec	Molossidae	Molossus	molossus	F	juvenile	-22.9158	-47.0883
B936	negative	Dec	Molossidae	Cynomops	planirostris	M	juvenile	-22.8254	-47.0839
B937	negative	Dec	Molossidae	Cynomops	planirostris	M	juvenile	-22.8285	-47.0974
B938	negative	Dec	Molossidae	Molossus	molossus	F	juvenile	-22.8058	-47.0665
B939	negative	Dec	Vespertilionidae	Eptesicus	furinalis	F	juvenile	-22.8401	-47.0379
B940	negative	Dec	Molossidae	Molossus	molossus	F	juvenile	-22.7875	-47.0437
B941	negative	Dec	Molossidae	Molossus	molossus	M	juvenile	-22.8148	-47.0912
B942	negative	Dec	Vespertilionidae	Myotis	nigricans	M	juvenile	-22.8792	-47.1256
B943	negative	Dec	Molossidae	Molossus	molossus	F	juvenile	-22.8108	-47.0786
B944	negative	Dec	Molossidae	Molossus	molossus	F	juvenile	-22.8271	-47.1037
B945	negative	Dec	\	Molossus	molossus	M	juvenile	-22.8183	-47.0934
B946	negative	Dec	Molossidae	Molossus	rufus	M	juvenile	-22.893	-47.1493
B947	negative	Dec	Molossidae	Molossus	molossus	M	juvenile	-22.9619	-47.052
B948	negative	Dec	Molossidae	Molossus	rufus	F	juvenile	-22.9374	-47.019
B949	negative	Dec	Molossidae	Molossus	Molossus	F	juvenile	-22.8911	-47.055
B950	negative	Dec	Vespertilionidae	Myotis	nigricans	M	adult	-22.7794	-47.0871
B951	negative	Dec	Molossidae	Molossus	molossus	F	juvenile	-22.9099	-47.0626
B952	negative	Dec	Molossidae	Cynomops	planirostris	F	juvenile	-22.8651	-47.0417
B953	negative	Dec	Molossidae	Molossus	molossus	M	adult	-22.8062	-47.0757
B954	negative	Dec	Molossidae	Molossus	molossus	F	juvenile	-22.7368	-47.0655
B955	negative	Dec	Molossidae	Molossus	molossus	M	juvenile	-22.9608	-47.0529
B956	negative	Dec	Molossidae	Molossus	molossus	F	juvenile	-22.9368	-47.0179
B957	negative	Dec	Molossidae	Molossus	molossus	M	juvenile	-22.8108	-47.0786
B958	negative	Dec	Molossidae	Cynomops	planirostris	F	juvenile	-22.9209	-47.0426
B959	negative	Dec	Molossidae	Molossus	molossus	M	juvenile	-22.8756	-47.0407
B960	discarded	Dec	Molossidae	Molossus	molossus	F	juvenile	-22.9297	-47.0898
B961	negative	Dec	Molossidae	Molossus	molossus	F	juvenile	-22.7368	-47.0655
B962	negative	Dec	Vespertilionidae	Myotis	albescens	F	juvenile	-22.8338	-47.0832
B963	negative	Dec	Molossidae	Molossus	molossus	M	juvenile	-22.9483	-47.1981
B964	negative	Dec	Molossidae	Molossus	molossus	M	juvenile	-22.8265	-47.0898
B965	negative	Dec	Molossidae	Molossus	molossus	F	juvenile	-22.9705	-47.148
B966	negative	Dec	Vespertilionidae	Eptesicus	furinalis	F	adult	-22.7734	-47.093
B967	negative	Dec	Molossidae	Molossus	molossus	F	juvenile	-22.9492	-47.0976
B968	negative	Dec	Molossidae	Molossus	molossus	M	juvenile	-22.9465	-47.1609
B969	negative	Dec	Vespertilionidae	NI	NI	M	juvenile	-22.894	-47.1065
B970	negative	Dec	Molossidae	Cynomops	planirostris	F	adult	-22.8867	-46.984
B971	negative	Dec	Molossidae	Molossus	molossus	M	juvenile	-22.8756	-47.0406
B972	negative	Dec	Molossidae	Cynomops	planirostris	F	juvenile	-22.9676	-47.1512
B973	negative	Dec	Molossidae	Molossus	molossus	M	juvenile	-22.9454	-47.1597
B974	negative	Dec	Molossidae	Molossus	molossus	F	juvenile	-22.9478	-47.1897
B975	negative	Dec	Molossidae	Cynomops	planirostris	F	juvenile	-22.8855	-47.0407
B976	discarded	Dec	Molossidae	Molossus	molossus	M	juvenile	-22.9164	-47.0843
B977	discarded	Dec	Molossidae	Molossus	molossus	NI	NI	-22.8792	-47.0334
B978	discarded	Dec	Molossidae	Molossus	molossus	F	juvenile	-22.8244	-47.0824
B979	discarded	Dec	Molossidae	NI	NI	NI	NI	-22.8975	-47.0508
B980	negative	Dec	Molossidae	Molossus	molossus	F	juvenile	-22.8913	-47.05
B981	negative	Dec	Molossidae	Molossus	rufus	M	adult	-22.8541	-46.9765
B982	negative	Dec	Molossidae	Molossus	rufus	M	juvenile	-22.7784	-47.0908
B983	negative	Dec	Molossidae	Tadarida	brasiliensis	F	adult	-22.9081	-47.0964
B984	negative	Dec	Molossidae	Cynomops	planirostris	F	juvenile	-22.8068	-47.0642
B985	negative	Dec	Molossidae	Molossus	molossus	M	NI	-22.7944	-47.0857
B986	negative	Dec	Molossidae	Molossus	molossus	M	adult	-22.8805	-47.0611
B987	negative	Dec	Molossidae	Molossus	Molossus	M	juvenile	-22.9234	-47.0812
B988	discarded	Dec	Molossidae	Molossus	molossus	F	NI	-22.8279	-47.1044
B989	discarded	Dec	Molossidae	NI	NI	NI	NI	-22.7928	-47.0736
B990	discarded	Dec	Molossidae	NI	NI	NI	NI	-22.8993	-47.0701
B991	negative	Dec	Phyllostomidae	Artibeus	lituratus	F	juvenile	-22.9209	-47.0597
B992	negative	Dec	Molossidae	Molossus	molossus	F	juvenile	-22.8239	-47.0822
B993	negative	Dec	Vespertilionidae	Myotis	nigricans	M	adult	-22.8449	-47.0208
B994	negative	Dec	Molossidae	Molossus	molossus	M	juvenile	-22.9493	-47.0965
B995	negative	Dec	Molossidae	Molossus	molossus	F	juvenile	-22.8239	-47.0822
B996	negative	Dec	Molossidae	Molossus	molossus	M	juvenile	-22.9532	-47.0564
B997	negative	Dec	Molossidae	Molossus	molossus	F	juvenile	-22.9494	-47.0238
B998	negative	Dec	Molossidae	Molossus	molossus	F	juvenile	-22.9428	-47.0631
B999	negative	Dec	Molossidae	Molossus	molossus	M	NI	-22.8665	-47.0346
B1000	negative	Dec	Molossidae	Eumops	glaucinus	M	adult	-22.8826	-46.9849
B1001	negative	Dec	Molossidae	Molossus	rufus	F	juvenile	-22.8861	-47.0746
B1002	negative	Dec	Molossidae	Molossus	molossus	F	adult	-22.8218	-47.0832
B1003	negative	Dec	Molossidae	Molossus	molossus	F	juvenile	-22.9107	-47.0363
B1004	negative	Dec	Molossidae	Molossus	rufus	M	adult	-22.8937	-47.1047
B1005	negative	Dec	Molossidae	Molossus	molossus	F	juvenile	-22.8653	-47.0452
B1006	negative	Dec	Molossidae	Molossus	molossus	M	adult	-22.8653	-47.0452
B1007	negative	Dec	Molossidae	Molossus	molossus	F	adult	-22.8653	-47.0452
B1008	negative	Dec	Molossidae	Molossus	molossus	NI	NI	-22.9071	-47.0338
B1009	negative	Dec	Molossidae	Molossus	molossus	M	juvenile	-22.9369	-47.0948
B1010	negative	Dec	Molossidae	Molossus	molossus	M	juvenile	-22.8753	-47.0288
B1011	negative	Dec	Molossidae	Molossus	molossus	M	adult	-22.9231	-47.0439
B1012	negative	Dec	Molossidae	Molossus	molossus	F	juvenile	-22.7765	-47.0918
B1013	negative	Dec	Molossidae	Molossus	molossus	F	juvenile	-22.8195	-47.0724
B1014	negative	Dec	Molossidae	Molossus	molossus	F	adult	-22.9505	-47.08
B1015	negative	Dec	Molossidae	Eumops	perotis	M	juvenile	-22.7496	-47.054
B1016	negative	Dec	Molossidae	Cynomops	planirostris	M	juvenile	-22.8677	-47.0272
B1017	negative	Dec	Molossidae	Molossus	molossus	F	juvenile	-22.8017	-47.0771
B1018	negative	Dec	Molossidae	Molossus	molossus	F	juvenile	-22.8218	-47.0832
B1019	negative	Dec	Molossidae	Cynomops	planirostris	M	juvenile	-22.9029	-47.0945
B1020	negative	Dec	Molossidae	Molossus	molossus	M	juvenile	-22.8058	-47.0761
B1021	negative	Dec	Molossidae	Cynomops	planirostris	M	juvenile	-22.8109	-47.0691
B1022	negative	Dec	Molossidae	Molossus	molossus	M	juvenile	-22.7732	-47.0946
B1023	negative	Dec	Molossidae	Molossus	molossus	F	juvenile	-22.904	-47.0401
B1024	negative	Dec	Molossidae	Molossus	molossus	M	adult	-22.8244	-47.0824
B1025	negative	Dec	Molossidae	Molossus	molossus	M	juvenile	-22.7918	-47.0966
B1026	negative	Dec	Molossidae	Cynomops	planirostris	M	juvenile	-22.8836	-46.9588
B1027	negative	Dec	Molossidae	Molossus	molossus	F	juvenile	-22.8646	-47.0275
B1028	negative	Dec	Molossidae	Molossus	molossus	F	juvenile	-22.8036	-47.0647
B1029	negative	Dec	Molossidae	Molossus	rufus	M	juvenile	-22.8805	-47.0611
B1030	negative	Dec	Molossidae	Molossus	molossus	M	juvenile	-22.9353	-47.0398
B1031	negative	Dec	Molossidae	Molossus	molossus	M	juvenile	-22.9353	-47.0398
B1032	negative	Dec	Molossidae	Cynomops	planirostris	M	juvenile	-22.9317	-47.0533
B1033	negative	Dec	Molossidae	Molossus	molossus	F	juvenile	-22.9397	-47.059
B1034	negative	Dec	Molossidae	Cynomops	planirostris	M	juvenile	-22.974	-47.0694
B1035	negative	Dec	Molossidae	Molossus	molossus	F	pups	-22.8272	-47.0884
B1036	negative	Dec	Molossidae	Molossus	rufus	M	juvenile	-22.9055	-47.031
B1037	negative	Dec	Molossidae	Molossus	rufus	F	juvenile	-22.8668	-47.0454
B1038	negative	Dec	Molossidae	Molossus	molossus	M	juvenile	-22.8799	-47.0206
B1039	negative	Dec	Molossidae	Eumops	perotis	M	juvenile	-22.9345	-47.0697
B1040	negative	Dec	Molossidae	Molossus	molossus	M	juvenile	-22.8799	-47.0206
B1041	negative	Dec	Molossidae	Molossus	molossus	M	juvenile	-22.8137	-47.0263
B1042	negative	Dec	Molossidae	Molossus	molossus	M	adult	-22.9834	-47.1585
B1043	negative	Dec	Molossidae	Molossus	rufus	F	juvenile	-22.911	-47.0391
B1044	negative	Dec	Molossidae	Molossus	molossus	M	juvenile	-22.8523	-47.0572
B1045	discarded	Dec	Molossidae	NI	NI	NI	NI	-22.8058	-47.0716
B1046	negative	NI	Molossidae	Molossus	molossus	M	adult	-22.9294	-47.0403
B1047	negative	NI	Molossidae	Cynomops	planirostris	M	adult	-22.9099	-47.0626
B1048	negative	NI	Phyllostomidae	Platyrrhinus	lineatus	F	adult	-22.887	-46.9632
B1049	negative	NI	Molossidae	Molossus	molossus	M	adult	-22.8842	-47.0381

## Sheet: Appendix 2 Table 3
Appendix 2 Table 3. Taxonomic and positive bats were investigated
Family	Genus	Diet	N	Positive rabies
NI	-	-	0,43%(4)	-
Molossidae 71,4%(664)	Cynomops	Insectivorous	15,4% (143)	-
	Eumops		6,0% (56)	-
	Molossops		0,4% (4)	-
	Molossus		46,7% (434)	-
	NI		0,5% (5)	-
	Nyctinomops		1,1% (10)	-
	Promops		0,2% (2)	-
	Tadarida		1,1% (10)	6,7% (2)						0.0666667
Phyllostomidae 17,0% (158)	Artibeus	Frugivorous	6,1% (57)	56,7% (17)
	Carollia		0,3% (3)	-
	Glossophaga		5,4% (50)	-						0.566667
	Micronycteris		0,1% (1)	-
	Phyllostomus		0,6% (6)	-						0.2
	Platyrrhinus		2,8% (26)	-
	Pygoderma		0,1% (1)	-						0.166667
	Sturnira		0,8% (7)	-
	Desmodus	Haematophagous	0,1% (1)	-
	NI	-	0,6% (6)	-
Vespertilionidae 11,2% (104)	Eptesicus	Insectivorous	3,3% (31)	20% (6)
	Histiotus		0,8% (7)	-
	Lasiurus		0,6% (6)	-
	Myotis		5,9% (55)	16,7% (5)
	NI		0,5% (5)	-
Total	-	-	100% (930)	100% (30)
